# Supplementary material for: Classification of neocortical interneurons using affinity propagation
Source: Front Neural Circuits. 2013 Dec 3;7:185. doi: 10.3389/fncir.2013.00185 (PMC3847556; doi:10.3389/fncir.2013.00185)
Supplement: Supplementary Table 1 — Database of all morphological and electrophysiological variables. [file DataSheet1.XLSX]

## Sheet: ephys
id	cell type	rheobase (pA)	Resting Membrane Potential (mV)	AP1 Amplitude (mV)	AP1 duration(ms)	AP1 half-width (ms)	AP1 rise time(ms)	AP1 fall time(ms)	AP1 rise rate(mV/ms)	AP1 fall rate(mV/ms)	AP 2 Amplitude(mV)	AP2 duration(ms)	AP2 half-width(ms)	AP2 rise time(ms)	AP2 fall time(ms)	AP2 rise rate(mV/ms)	AP2 fall rate (mV/ms)	AP Drop(mV)	Index of Accomodation	Input Resisitance	frequency
11	SOM Mt	60	-68.265	64.4887	2.8	1.3	1	1.8	64.4887	35.8271	61.0607	3.1	1.4	1.1	2	55.5097	30.5303	3.428	1.7643	446	20.1432
12	SOM 2	30	-65.0602	58.6788	3.7	1.7	1.2	2.5	48.899	23.4715	55.3634	4.1	2	1.3	2.8	42.5872	19.7726	3.3154	1.3167	760	36.8852
13	SOM 3	100	-77.0481	84.5319	3	1.1	0.9	2.1	93.9243	40.2533	76.5362	4.1	1.6	1.1	3	69.5784	25.5121	7.9957	3.6465	303	18.6872
14	SOM 3	55	-73.922	75.5993	2.6	1.1	0.8	1.8	94.4991	41.9996	71.1192	3.1	1.3	0.9	2.2	79.0213	32.3269	4.4801	1.6756	135	25.6849
15	SOM 3	100	-76.2598	67.2313	2.5	1.2	0.8	1.7	84.0391	39.5478	62.5681	2.9	1.3	1	1.9	62.5681	32.9306	4.6632	2.9532	217	13.0766
16	SOM 2	60	-76.4326	72.9198	5.5	1.9	1.4	4.1	52.0856	17.7853	65.626	5.4	2.1	1.5	3.9	43.7507	16.8272	7.2938	1.8238	603	16.3091
17	SOM 2	50	-78.2197	82.6612	4.2	1.6	1.2	3	68.8843	27.5537	77.2229	5.4	1.9	1.4	4	55.1592	19.3057	5.4383	3.6753	442	17.8449
18	SOM 2	25	-65.2477	62.0798	2.8	1.1	0.8	2	77.5998	31.0399	56.0006	3	1.3	0.9	2.1	62.2229	26.667	6.0792	2.7615	688	19.14
19	SOM Mt	150	-65.7288	54.432	2.2	1	0.8	1.4	68.04	38.88	52.2408	2.2	1	0.8	1.4	65.301	37.3149	2.1912	2.5427	181	11.0223
21	SOM Mt	25	-64.6182	28.6564	8	3	1.5	6.5	19.1043	4.40868	28.3635	8.2	3.2	1.6	6.6	17.7272	4.2975	0.2929	1.2655	740	22.4215
22	SOM Mt	20	-65.3512	33.3013	5.3	2.1	1.2	4.1	27.7511	8.12227	31.5068	5.3	2.1	1.2	4.1	26.2557	7.68459	1.7945	1.8037	631	28.9532
23	SOM Mt	20	-64.7583	56.6964	3.5	1.4	1	2.5	56.6964	22.6786	52.8023	3.7	1.6	1	2.7	52.8023	19.5564	3.8941	1.8353	463	27.2294
20	SOM Mt	25	-65.0169	48.7922	3.9	1.6	1	2.9	48.7922	16.8249	45.8137	3.7	1.6	1	2.7	45.8137	16.968	2.9785	2.3057	371	18.346
24	SOM Mt	30	-65.3414	35.9014	5.1	2.3	1.4	3.7	25.6439	9.70308	33.0083	5.2	2.4	1.5	3.7	22.0055	8.92116	2.8931	1.5348	405	29.6659
25	SOM Mt	25	-64.8577	31.9463	5.1	2	1.2	3.9	26.6219	8.19136	29.9077	5	2.1	1.3	3.7	23.0059	8.08316	2.0386	1.5564	646	19.3999
26	SOM Mt	50	-65.4386	54.6456	3.267	1.287	0.99	2.277	55.1976	23.9989	50.9712	3.267	1.485	0.99	2.277	51.4861	22.3852	3.6744	1.8048	294	17.7017
110	SOM Mt	20	-66	54.7414	4.2	1.7	1.1	3.1	49.7649	17.6585	53.0199	4.1	1.6	1.2	2.9	44.1833	18.2827	1.7215	1.1692	310	33.7838
111	SOM Mt	40	-65	62.4669	4.6	1.7	1.1	3.5	56.7881	17.8477	59.0272	5.1	1.9	1.2	3.9	49.1893	15.1352	3.4397	1.4166	240	21.3878
112	SOM Mt	20	-62	63.1265	3.5	1.4	1	2.5	63.1265	25.2506	61.5241	3.8	1.5	1.2	2.6	51.2701	23.6631	1.6024	1.0888	400	29.7051
113	SOM Mt	40	-63	57.1997	3.2	1.4	0.9	2.3	63.5552	24.8694	55.7389	3.7	1.5	1	2.7	55.7389	20.644	1.4608	1.8344	380	17.9856
114	SOM Mt	10	-64	60.9096	2.8	1.2	0.8	2	76.137	30.4548	52.8076	3.2	1.5	0.9	2.3	58.6751	22.9598	8.102	1.6482	850	34.988
115	SOM Mt	40	-65	41.2756	5.7	2.7	1.7	4	24.2798	10.3189	42.1411	6.9	3.4	2.1	4.8	20.0672	8.7794	-0.8655	1.75	410	24.0154
116	SOM Mt	20	-66	74.5717	2.9	1.3	0.9	2	82.8574	37.2859	69.7613	3.1	1.4	0.9	2.2	77.5126	31.7097	4.8104	1.4425	470	24.7636
117	SOM Mt	10	-62	58.5832	4.7	2	1.1	3.6	53.2575	16.2731	55.7356	4.9	2.1	1.2	3.7	46.4463	15.0637	2.8476	1.0597	630	27.4088
118	SOM Mt	10	-62	27.5203	6	2.4	1.3	4.7	21.1695	5.85538	29.3543	6.2	2.4	1.4	4.8	20.9674	6.11548	-1.834	1.0424	520	29.5359
119	SOM Mt	35	-65	75.1444	3	1	0.8	2.2	93.9305	34.1565	72.1617	4	1.1	0.9	3.1	80.1797	23.278	2.9827	1.8499	215	25.1774
120	SOM 3	50	-64	63.1201	3.1	1.3	0.9	2.2	70.1334	28.691	57.7789	3.6	1.5	1	2.6	57.7789	22.2227	5.3412	4.0367	200	23.7869
121	SOM Mt	30	-70	58.7248	4.4	2	1.2	3.2	48.9373	18.3515	54.8797	5.7	2.7	1.5	4.2	36.5865	13.0666	3.8451	1.7203	650	15.8898
122	SOM Mt	30	-68	61.8137	4	1.8	1.1	2.9	56.1943	21.3151	62.0422	5.2	2.2	1.3	3.9	47.7248	15.9083	-0.2285	2	490	19.4979
123	SOM Mt	50	-69	57.5857	4.5	1.9	1.3	3.2	44.2967	17.9955	57.1095	5.3	2.3	1.4	3.9	40.7925	14.6435	0.4762	2.0746	370	19.319
124	SOM 3	20	-67	75.611	3.6	1.5	1	2.6	75.611	29.0812	68.1236	4.3	1.9	1.2	3.1	56.7697	21.9754	7.4874	3.2235	370	26.0983
125	SOM Mt	100	-68	47.7591	3.8	1.9	1.2	2.6	39.7993	18.3689	50.8835	4.4	2.2	1.4	3	36.3454	16.9612	-3.1244	1.3248	340	22.7015
126	SOM Mt	15	-63	68.6674	4.9	2.1	1.3	3.6	52.8211	19.0743	64.2013	5.5	2.5	1.5	4	42.8009	16.0503	4.4661	1.275	520	23.4852
127	SOM 2	50	-65	60.2403	8.4	3.2	1.6	6.8	37.6502	8.85887	55.4396	10	3.8	1.7	8.3	32.6115	6.67947	4.8007	2.2105	340	15.2517
128	SOM 2	20	-68	60.9321	6.6	2.4	1.5	5.1	40.6214	11.9475	52.1351	7.8	3.1	1.7	6.1	30.6677	8.54674	8.797	1.335	490	21.8866
129	SOM 2	50	-70	69.6616	3.2	1.4	0.9	2.3	77.4018	30.2877	60.4816	4	1.8	1.1	2.9	54.9833	20.8557	9.18	1.394	360	18.2523
130	SOM Mt	50	-65	66.3988	6.4	2.2	1.2	5.2	55.3323	12.769	51.2824	7	2.9	1.6	5.4	32.0515	9.49674	15.1164	1.5943	600	37.4143
131	SOM Mt	50	-71	64.9895	5.1	2.1	1.3	3.8	49.9919	17.1025	60.6232	6.5	2.6	1.5	5	40.4155	12.1246	4.3663	1.1711	700	19.7325
132	SOM Mt	50	-65	73.3458	3.9	1.8	1.2	2.7	61.1215	27.1651	68.5933	4.2	1.9	1.4	2.8	48.9952	24.4976	4.7525	1.1325	595	17.594
133	SOM Mt	40	-75	57.2898	3.9	1.9	1.2	2.7	47.7415	21.2184	56.2634	5	2.5	1.4	3.6	40.1881	15.6287	1.0264	1.2405	800	26.2781
134	SOM Mt	20	-70	62.2095	5.1	2.4	1.4	3.7	44.4354	16.8134	56.4917	6.1	3	1.8	4.3	31.3843	13.1376	5.7178	1.1579	610	29.5296
135	SOM Mt	50	-55	44.1875	5.1	2.4	1.7	3.4	25.9926	12.9963	43.1129	6	3.1	2	4	21.5565	10.7782	1.0746	1.5364	830	18.6524
136	SOM Mt	20	-68	71.2575	4.2	1.7	1.3	2.9	54.8135	24.5716	67.924	5.1	2	1.4	3.7	48.5171	18.3578	3.3335	1.3126	560	21.4643
137	SOM Mt	40	-63	68.3553	3	1.4	0.9	2.1	75.9503	32.5501	63.7572	3.6	1.6	1	2.6	63.7572	24.522	4.5981	1.197	350	20.2066
138	SOM Mt	40	-67	71.4249	3.8	1.6	1	2.8	71.4249	25.5089	65.4851	4.3	1.9	1	3.3	65.4851	19.844	5.9398	1.2214	500	19.6899
139	SOM Mt	20	-74	62.1773	3.5	1.6	1.1	2.4	56.5248	25.9072	53.6345	4.2	2.1	1.4	2.8	38.3104	19.1552	8.5428	2.2162	600	21.5936
140	SOM 3	20	-66	72.9566	3	1.3	0.8	2.2	91.1957	33.1621	69.1694	3.6	1.6	1	2.6	69.1694	26.6036	3.7872	1.3017	680	27.7906
141	SOM Mt	80	-65	56.6721	3.5	1.5	1	2.5	56.6721	22.6688	54.0047	4	1.8	1.1	2.9	49.0952	18.6223	2.6674	1.2107	280	25.737
142	SOM Mt	40	-65	76.8885	2.6	1.2	0.8	1.8	96.1106	42.7158	71.2351	3.2	1.5	0.9	2.3	79.1501	30.9718	5.6534	1.3522	420	20.4761
143	SOM Mt	60	-67	69.121	2.8	1.3	0.9	1.9	76.8011	36.3795	65.3886	3.2	1.5	1	2.2	65.3886	29.7221	3.7324	1.2335	400	19.1309
144	SOM Mt	50	-61	38.5375	4.4	2	1.1	3.3	35.0341	11.678	39.7216	5	2.3	1.3	3.7	30.5551	10.7356	-1.1841	1.0389	350	31.7797
145	SOM Mt	70	-67	76.3158	3	1.4	0.9	2.1	84.7953	36.3409	71.7081	3.4	1.6	1	2.4	71.7081	29.8784	4.6077	1.4932	280	17.8971
146	SOM Mt	80	-63	65.5722	3.5	1.6	0.9	2.6	72.858	25.2201	60.2116	4.9	2.2	1.1	3.8	54.7378	15.8452	5.3606	1.6301	270	19.1309
147	SOM 2	20	-64	69.0535	3.4	1.5	1	2.4	69.0535	28.7723	53.8437	5.1	2.6	1.4	3.7	38.4598	14.5524	15.2098	1.8203	580	21.7077
148	SOM 2	150	-60	82.4109	2.2	0.9	0.6	1.6	137.352	51.5068	70.9237	2.6	1.2	0.7	1.9	101.32	37.3283	11.4872	1.3662	320	61.3497
149	SOM 2	80	-63	83.8911	2.6	1.1	0.7	1.9	119.844	44.1532	76.3456	3	1.4	0.8	2.2	95.432	34.7025	7.5455	0.0095	420	3.9076
150	CC	120.33	-72.249	67.155	1.7	0.7	0.7	1	95.936	67.155	50.429	2	0.8	0.8	1.2	63.036	42.024	16.726	3.01	0.22879	46.999
151	CC	60.177	-67.425	70.884	1.7	0.6	0.7	1	101.26	70.884	58.985	1.7	0.7	0.7	1	84.265	58.985	11.899	2.032	0.43659	49.061
152	CC	67.505	-70.436	80.35	1.5	0.5	0.6	0.9	133.92	89.277	68.231	1.7	0.7	0.7	1	97.473	68.231	12.119	2.2436	0.31064	64.759
153	CC	80	-65.7309	76.663	1.4	0.5	0.6	0.8	127.772	95.8287	64.264	1.6	0.5	0.7	0.9	91.8057	71.4044	12.399	2.5645	0.3188	79.3154
154	CC	300.85	-73.797	58.943	1.5	0.3	0.9	0.6	65.493	98.239	43.126	1	0.4	0.5	0.5	86.251	86.251	15.818	2.1	0.13669	141.69
155	CC	320.95	-74.592	65.522	1.2	0.3	0.7	0.5	93.604	131.04	50.835	0.9	0.2	0.5	0.4	101.67	127.09	14.688	2.28	0.11712	121.56
156	CC	290.8	-77.418	66.566	1	0.2	0.6	0.4	110.94	166.41	51.956	1	0.3	0.5	0.5	103.91	103.91	14.61	2.2941	0.1443	107.48
157	CC	210.61	-80.972	64.994	1.4	0.3	0.7	0.7	92.849	92.849	48.784	1.2	0.4	0.6	0.6	81.306	81.306	16.211	1.88	0.24511	136.88
158	CC	219.82	-73.425	63.874	1.2	0.3	0.6	0.6	106.46	106.46	48.387	1.2	0.4	0.6	0.6	80.646	80.646	15.486	2.3735	0.15476	79.702
159	CC	280.79	-75.461	60.434	1.5	0.3	0.8	0.7	75.543	86.335	42.085	0.8	0.2	0.4	0.4	105.21	105.21	18.349	1.1017	0.17365	150.18
160	CC	260.71	-71.77	56.85	1.2	0.3	0.8	0.4	71.063	142.13	48.062	0.9	0.2	0.5	0.4	96.124	120.16	8.7881	1.7593	0.13133	123.51
161	CC	290.81	-73.328	50.207	1.2	0.3	0.6	0.6	83.678	83.678	40.601	1	0.4	0.5	0.5	81.202	81.202	9.606	1.7442	0.17427	185.61
162	CC	439.52	-76.418	57.881	1.1	0.3	0.5	0.6	115.76	96.468	47.489	1	0.3	0.5	0.5	94.978	94.978	10.392	1.8413	0.071636	105.63
43	CC	110.78	-64.406	75.833	0.9	0.3	0.4	0.5	189.58	151.67	69.458	0.9	0.3	0.4	0.5	173.65	138.92	6.3751	1.8831	0.16833	73.591
42	CC	250	-76.2661	45.4699	1.3	0.5	0.5	0.08	90.9398	568.374	41.3802	1.4	0.5	0.6	0.8	68.967	51.7253	4.0897	1.5922	0.1276	70.8776
163	CC	250.7	-76.956	59.7	1.1	0.3	0.5	0.6	119.4	99.5	48.668	1.1	0.4	0.5	0.6	97.335	81.113	11.033	2.3857	0.13725	83.229
164	CC	269.71	-72.304	63.977	1.1	0.3	0.6	0.5	106.63	127.95	52.11	1	0.3	0.5	0.5	104.22	104.22	11.867	1.8448	0.13899	110.88
165	CC	240.63	-77.525	62.486	1	0.3	0.5	0.5	124.97	124.97	49.495	1	0.4	0.5	0.5	98.99	98.99	12.991	2.0526	0.14553	106.78
40	CC	300	-65.3151	62.9237	1	0.4	0.4	0.6	157.309	104.873	40.5461	1	0.3	0.4	0.6	101.365	67.5768	22.3776	2.1404	0.102	93.2874
37	CC	120.88	-70.071	68.246	1.2	0.4	0.4	0.8	170.62	85.308	59.177	1.3	0.5	0.5	0.8	118.35	73.971	9.0698	1.9857	0.1939	86.598
166	CC	190.6	-74.184	69.091	1.1	0.3	0.6	0.5	115.15	138.18	57.005	1	0.3	0.5	0.5	114.01	114.01	12.086	1.6389	0.17526	101.23
167	CC	242.5	-73.4487	63.555	1	0.4	0.5	0.5	127.11	127.11	51.65	1	0.4	0.5	0.5	103.3	103.3	11.905	2.3235	0.1383	80.5952
168	CC	250.69	-74.432	59.765	0.9	0.3	0.4	0.5	149.41	119.53	49.447	1	0.3	0.5	0.5	98.894	98.894	10.318	2.9592	0.13024	85.434
169	CC	280.74	-71.027	59.996	1	0.3	0.5	0.5	119.99	119.99	47.367	0.9	0.3	0.5	0.4	94.733	118.42	12.63	2.0952	0.11508	96.827
170	CC	270.74	-72.83	59.842	1.1	0.2	0.6	0.5	99.737	119.68	49.714	0.9	0.3	0.4	0.5	124.29	99.428	10.128	1.9492	0.13741	101.69
171	CC	310.92	-73.318	58.644	1.1	0.3	0.6	0.5	97.74	117.29	47.122	0.9	0.3	0.4	0.5	117.8	94.244	11.522	1.8644	0.099161	99.822
172	CC	260.71	-74.632	54.644	1	0.2	0.5	0.5	109.29	109.29	43.013	0.9	0.3	0.5	0.4	86.026	107.53	11.632	1.9848	0.12582	87.917
173	CC	300.76	-74.831	57.952	1	0.2	0.5	0.5	115.9	115.9	46.549	0.9	0.2	0.5	0.4	93.097	116.37	11.403	1.6901	0.098353	92.062
174	CC	270.75	-72.939	57.884	1.1	0.3	0.6	0.5	96.473	115.77	50.13	0.9	0.3	0.4	0.5	125.32	100.26	7.7544	1.7869	0.12428	113.45
175	CC	239.76	-72.118	59.678	1.1	0.3	0.6	0.5	99.463	119.36	49.495	0.9	0.3	0.4	0.5	123.74	98.99	10.182	1.6308	0.13463	107.59
176	CC	330.87	-73.554	65.2	0.9	0.3	0.4	0.5	163	130.4	52.052	1	0.3	0.5	0.5	104.1	104.1	13.148	1.8438	0.094173	93.477
177	CC	330.87	-73.532	63.796	0.9	0.3	0.4	0.5	159.49	127.59	51.244	1	0.3	0.5	0.5	102.49	102.49	12.553	1.8814	0.10817	98.462
178	CC	219.82	-78.525	63.204	1	0.2	0.5	0.5	126.41	126.41	53.15	1	0.3	0.5	0.5	106.3	106.3	10.054	1.625	0.1542	100.47
179	CC	240.62	-75.831	63.3	0.9	0.2	0.5	0.4	126.6	158.25	54.786	0.9	0.3	0.4	0.5	136.97	109.57	8.5144	1.9057	0.14327	119.64
180	CC	310.9	-70.733	64.299	1	0.3	0.5	0.5	128.6	128.6	51.617	0.9	0.3	0.4	0.5	129.04	103.23	12.681	1.4861	0.12107	105.31
181	CC	229.8	-76.298	63.697	1	0.3	0.5	0.5	127.39	127.39	52.316	0.9	0.3	0.4	0.5	130.79	104.63	11.38	1.619	0.14623	101.41
182	CC	180	-55.0868	28.207	2.3	0.8	0.6	1.7	47.0117	16.5924	26.334	2	0.7	0.5	1.5	52.668	17.556	1.873	1.5765	0.1425	82.5083
48	CC	250	-72.813	24.8506	1.6	0.7	0.5	1.1	49.7012	22.5915	21.2118	1.5	0.6	0.5	1	42.4236	21.2118	3.6388	1.4267	0.1293	89.6678
183	CC	220.64	-67.829	30.654	1.5	0.5	0.5	1	61.307	30.654	28.18	1.3	0.4	0.4	0.9	70.451	31.312	2.4732	1.8602	0.1051	64.235
28	CC	360	-70.7967	38.0698	1.5	0.5	0.5	1	76.1396	38.0698	34.4374	1.4	0.5	0.5	0.9	68.8748	38.2638	3.6324	1.7108	0.0985	86.1605
38	CC	150	-69.2283	34.8817	1.6	0.6	0.5	1.1	69.7634	31.7106	30.032	1.6	0.6	0.6	1	50.0533	30.032	4.8497	1.6	0.2349	45.5581
184	CC	110	-74.6525	34.985	1.3	0.6	0.6	0.7	58.3083	49.9786	37.017	1.4	0.5	0.6	0.8	61.695	46.2713	-2.032	1.6351	0.3222	53.9867
49	CC	220	-74.8461	42.4783	1.4	0.5	0.5	0.9	84.9566	47.1981	39.7926	1.5	0.6	0.6	0.9	66.321	44.214	2.6857	1.776	0.1486	55.102
185	CC	130	-69.3999	38.989	1.5	0.5	0.5	1	77.978	38.989	35.074	1.4	0.5	0.5	0.9	70.148	38.9711	3.915	1.8966	0.2047	115.369
186	CC	115	-49.7966	41.495	1.4	0.5	0.5	0.9	82.99	46.1056	35.776	1.3	0.5	0.5	0.8	71.552	44.72	5.719	4.127	0.2515	59.3654
39	CC	175	-74.2533	48.7964	1.5	0.5	0.6	0.9	81.3273	54.2182	46.3909	1.5	0.6	0.6	0.9	77.3182	51.5454	2.4055	1.8643	0.1896	47.079
187	CC	80	-72.6152	48.492	1.4	0.5	0.5	0.9	96.984	53.88	42.767	1.4	0.5	0.5	0.9	85.534	47.5189	5.725	2.2857	0.3088	106.557
188	CC	190	-49.8572	52.896	1.3	0.5	0.5	0.8	105.792	66.12	47.04	1.4	0.5	0.5	0.9	94.08	52.2667	5.856	1.4516	0.1791	76.1035
47	CC	190.54	-72.017	45.286	1.2	0.5	0.5	0.7	90.573	64.695	41.596	1.3	0.6	0.5	0.8	83.192	51.995	3.6904	2.4426	0.18605	47.18
189	CC	200.57	-72.172	48.603	1.2	0.5	0.5	0.7	97.206	69.433	48.091	1.4	0.5	0.6	0.8	80.152	60.114	0.51202	1.6508	0.16475	60.216
44	CC	175	-62.8443	49.9525	1.2	0.5	0.5	0.7	99.905	71.3607	44.9965	1.2	0.5	0.5	0.7	89.993	64.2807	4.956	2.6724	0.1388	50.6116
190	CC	119.9	-73.14	49.383	1.2	0.4	0.5	0.7	98.765	70.546	45.715	1.3	0.4	0.6	0.7	76.191	65.307	3.6679	1.7016	0.20732	53.719
191	CC	75	-76.5677	58.899	1.3	0.5	0.5	0.8	117.798	73.6238	57.15	1.3	0.5	0.5	0.8	114.3	71.4375	1.749	1.7109	0.2504	53.9307
192	CC	170.48	-73.751	55.073	1.3	0.4	0.6	0.7	91.788	78.675	45.447	1.3	0.5	0.6	0.7	75.746	64.925	9.6253	2.141	0.18596	75.929
193	CC	209.78	-74.743	51.769	1.4	0.4	0.6	0.8	86.281	64.711	41.976	1.2	0.5	0.5	0.7	83.952	59.966	9.7928	2.3733	0.16839	83.361
194	CC	200	-52.3009	54.413	1.3	0.4	0.4	0.9	136.032	60.4589	44.958	1.4	0.5	0.6	0.8	74.93	56.1975	9.455	2.3125	0.1629	106.058
195	CC	190.55	-69.217	49.75	1.3	0.5	0.5	0.8	99.499	62.187	41.947	1.3	0.5	0.6	0.7	69.912	59.924	7.8027	1.8588	0.19037	72.254
196	CC	159.9	-75.005	47.924	1.3	0.4	0.5	0.8	95.847	59.905	42.324	1.3	0.4	0.6	0.7	70.54	60.462	5.6	1.977	0.201	75.929
197	CC	179.85	-74.238	54.712	1.3	0.4	0.5	0.8	109.42	68.39	46.091	1.2	0.5	0.5	0.7	92.183	65.845	8.6206	2.0256	0.19555	81.4
45	CC	315	-75.5808	37.5449	1.3	0.4	0.6	0.7	62.5748	53.6356	31.0593	1.1	0.4	0.5	0.6	62.1186	51.7655	6.4856	1.6625	0.1118	85.7318
46	CC	320	-66.5853	46.3812	1.4	0.4	0.6	0.8	77.302	57.9765	38.8297	1.2	0.4	0.5	0.7	77.6594	55.471	7.5515	1.8657	0.1066	96.6482
198	CC	370.95	-73.568	49.824	1.3	0.3	0.5	0.8	99.647	62.28	38.93	1	0.4	0.4	0.6	97.324	64.883	10.894	1.7288	0.10128	115.54
29	CC	470	-69.9871	52.364	0.7	0.4	0.3	0.8	174.547	65.455	48.9124	1.1	0.4	0.6	0.5	81.5207	97.8248	3.4516	2.1818	0.0824	170.843
199	CC	320.88	-73.216	45.853	1.2	0.4	0.5	0.7	91.706	65.504	38.137	1	0.4	0.4	0.6	95.343	63.562	7.7157	2.0159	0.10682	94.709
200	CC	351.02	-72.94	51.176	1.2	0.3	0.5	0.7	102.35	73.109	44.784	1.1	0.4	0.5	0.6	89.568	74.64	6.3922	1.5455	0.087551	83.229
201	CC	230.65	-75.098	47.631	1.2	0.4	0.5	0.7	95.261	68.044	40.669	1.1	0.3	0.5	0.6	81.337	67.781	6.9622	1.9459	0.13092	77.773
202	CC	259.74	-70.858	40.163	1.4	0.5	0.5	0.9	80.326	44.625	34.518	1.1	0.4	0.4	0.7	86.295	49.311	5.6451	1.3626	0.13742	86.189
203	CC	210	-68.6529	37.342	1.2	0.4	0.5	0.7	74.684	53.3457	31.149	1.1	0.4	0.4	0.7	77.8725	44.4986	6.193	1.3418	0.1726	104.938
204	CC	210.6	-74.913	38.163	1.1	0.4	0.4	0.7	95.408	54.519	33.967	1.1	0.3	0.4	0.7	84.918	48.525	4.196	1.5775	0.14653	102.02
205	CC	240.63	-73.632	42.82	1.2	0.4	0.5	0.7	85.639	61.171	36.514	1.1	0.4	0.5	0.6	73.029	60.857	6.3052	1.55	0.11488	88.935
206	CC	229.81	-78.676	47.582	1.3	0.4	0.5	0.8	95.165	59.478	39.828	1.1	0.4	0.4	0.7	99.57	56.897	7.7544	1.5972	0.14506	97.168
207	CC	229.81	-72.562	43.18	1.2	0.4	0.5	0.7	86.361	61.686	39.799	1.2	0.4	0.5	0.7	79.598	56.856	3.3813	1.4198	0.15839	101.83
208	CC	260.74	-73.13	46.864	1.2	0.4	0.4	0.8	117.16	58.58	41.815	1.1	0.4	0.5	0.6	83.63	69.692	5.0494	1.4494	0.11739	85.418
209	CC	260	-70.833	41.026	1.2	0.4	0.5	0.7	82.052	58.6086	39.413	1.3	0.4	0.5	0.8	78.826	49.2662	1.613	1.6714	0.2055	51.835
210	CC	189.82	-71.473	44.188	1.2	0.4	0.4	0.8	110.47	55.235	42.14	1.3	0.5	0.5	0.8	84.28	52.675	2.0481	1.9907	0.13101	52.543
211	CC	120	-65.4022	42.096	1.3	0.4	0.4	0.9	105.24	46.7733	39.343	1.2	0.5	0.4	0.8	98.3575	49.1788	2.753	1.6164	0.1997	92.081
212	CC	200	-67.8534	42.499	1.4	0.5	0.5	0.9	84.998	47.2211	38.443	1.3	0.5	0.5	0.8	76.886	48.0537	4.056	1.5424	0.151	119.409
213	CC	209.78	-73.35	47.56	1.2	0.5	0.5	0.7	95.12	67.943	40.234	1.2	0.5	0.5	0.7	80.468	57.477	7.3261	1.7949	0.15925	78.399
214	CC	159.89	-71.609	45.206	1.3	0.4	0.5	0.8	90.412	56.507	40.633	1.3	0.4	0.5	0.8	81.266	50.791	4.5728	1.6263	0.17451	73.35
215	CC	179.85	-69.987	48.835	1.3	0.4	0.5	0.8	97.67	61.044	42.61	1.2	0.5	0.5	0.7	85.221	60.872	6.2247	1.6882	0.15719	71.458
216	CC	180.49	-75.835	46.79	1.2	0.4	0.5	0.7	93.58	66.843	42.411	1.2	0.4	0.5	0.7	84.821	60.587	4.3795	1.8211	0.18215	69.501
217	CC	120.34	-70.021	47.202	1.2	0.4	0.5	0.7	94.405	67.432	43.641	1.2	0.4	0.5	0.7	87.282	62.344	3.5616	1.5849	0.20697	71.219
218	CC	160.46	-69.942	50.239	1.2	0.4	0.5	0.7	100.48	71.77	45.589	1.2	0.4	0.5	0.7	91.178	65.127	4.65	1.6204	0.20312	71.81
219	CC	159.89	-73.25	52.384	1.1	0.4	0.5	0.6	104.77	87.306	48.062	1.1	0.4	0.5	0.6	96.124	80.104	4.3216	1.4592	0.18486	78.61
220	CC	150.45	-72.11	52.11	1.1	0.4	0.4	0.7	130.28	74.443	46.265	1.1	0.4	0.5	0.6	92.531	77.109	5.8448	1.7375	0.21199	82.034
221	CC	159.87	-72.293	51.63	1.1	0.4	0.5	0.6	103.26	86.05	49.048	1.1	0.4	0.5	0.6	98.095	81.746	2.5826	1.5635	0.18243	57.768
222	CC	219.81	-73.214	48.143	1.1	0.3	0.4	0.7	120.36	68.775	42.272	1.2	0.4	0.5	0.7	84.544	60.389	5.8705	1.4948	0.13312	69.729
223	CC	189.81	-69.441	45.013	1	0.4	0.5	0.5	90.025	90.025	44.401	1.1	0.4	0.5	0.6	88.802	74.001	0.61184	1.5826	0.12798	61.907
224	CC	209.77	-72.365	46.98	1	0.3	0.4	0.6	117.45	78.3	44.542	1.1	0.4	0.5	0.6	89.085	74.237	2.4377	1.5135	0.11996	67.312
225	CC	209.81	-77.187	52.352	1.2	0.3	0.5	0.7	104.7	74.788	42.324	1.2	0.4	0.6	0.6	70.54	70.54	10.028	1.8939	0.19657	103.31
226	CC	189.83	-73.109	52.03	1.2	0.3	0.5	0.7	104.06	74.328	42.797	1.1	0.4	0.5	0.6	85.594	71.328	9.2325	2.3651	0.17039	107.1
227	CC	229.81	-74.588	53.221	1.2	0.4	0.5	0.7	106.44	76.03	43.847	1.1	0.4	0.5	0.6	87.694	73.078	9.3742	2.2817	0.14078	76.955
228	CC	345	-78.8202	54.0422	1.2	0.3	0.5	0.7	108.084	77.2031	45.8241	1.2	0.4	0.5	0.7	91.6482	65.463	8.2181	2.2113	0.1038	76.0847
27	CC	370	-69.4639	54.7475	1.1	0.4	0.5	0.6	109.495	91.2458	45.1479	1.2	0.4	0.5	0.7	90.2958	64.497	9.5996	1.8276	0.086	71.7949
229	CC	295	-71.8667	60.3765	1.1	0.3	0.5	0.6	120.753	100.627	49.9139	1	0.4	0.5	0.5	99.8278	99.8278	10.4626	1.8	0.1049	80.9129
230	CC	200.64	-76.486	53.105	1	0.3	0.5	0.5	106.21	106.21	44.272	1	0.4	0.5	0.5	88.544	88.544	8.8332	1.9342	0.16727	93.528
231	CC	280.75	-73.32	54.844	1	0.3	0.4	0.6	137.11	91.407	43.979	1.1	0.4	0.5	0.6	87.958	73.298	10.865	1.8272	0.11709	85.662
232	CC	229.79	-76.498	54.184	1	0.3	0.5	0.5	108.37	108.37	46.413	1	0.4	0.5	0.5	92.827	92.827	7.7705	1.7375	0.14709	86.207
233	CC	240.63	-76.911	57.494	1.1	0.3	0.5	0.6	114.99	95.824	50.577	1.1	0.3	0.5	0.6	101.15	84.295	6.9171	1.5132	0.15434	106.45
234	CC	270.75	-73.391	59.871	1	0.4	0.4	0.6	149.68	99.785	45.94	1	0.4	0.4	0.6	114.85	76.567	13.931	2.0278	0.11864	82.525
235	CC	199.81	-75.676	57.539	1.1	0.3	0.5	0.6	115.08	95.899	49.672	1.1	0.3	0.5	0.6	99.345	82.787	7.8671	1.6044	0.16431	79.494
236	CC	240.61	-74.819	54.776	1.2	0.4	0.4	0.8	136.94	68.471	42.501	1.1	0.4	0.4	0.7	106.25	60.715	12.276	2.2923	0.11677	75.28
41	CC	250	-77.2879	55.4785	1.1	0.4	0.5	0.6	110.957	92.4642	48.3166	1.1	0.4	0.5	0.6	96.6332	80.5277	7.1619	2.1325	0.1385	70.3206
237	CC	210.58	-71.832	55.195	1.1	0.4	0.5	0.6	110.39	91.992	47.563	1.1	0.3	0.5	0.6	95.126	79.272	7.632	1.9444	0.15129	83.999
238	CC	179.85	-73.564	56.947	1.1	0.4	0.5	0.6	113.89	94.911	48.185	1.2	0.4	0.5	0.7	96.369	68.835	8.7623	1.7538	0.17033	94.963
239	CC	169.87	-73.213	50.059	1.2	0.3	0.5	0.7	100.12	71.513	43.444	1.2	0.4	0.5	0.7	86.889	62.063	6.6144	1.8286	0.19827	88.715
240	CC	190.54	-74.274	53.066	1.1	0.4	0.5	0.6	106.13	88.444	46.246	1.2	0.4	0.5	0.7	92.492	66.066	6.8205	1.8235	0.14068	72.404
241	CC	150.45	-71.809	53.475	1.1	0.4	0.5	0.6	106.95	89.126	45.921	1.1	0.3	0.5	0.6	91.841	76.535	7.5547	1.9268	0.18932	72.076
242	CC	190.55	-74.989	52.606	1.1	0.3	0.4	0.7	131.51	75.151	45.496	1.1	0.4	0.5	0.6	90.991	75.826	7.1103	1.973	0.17384	85.81
243	CC	179.84	-75.357	57.984	1.2	0.4	0.5	0.7	115.97	82.834	46.684	1	0.4	0.4	0.6	116.71	77.807	11.3	1.4793	0.16771	62.15
244	CC	259.73	-71.457	52.516	1.1	0.4	0.5	0.6	105.03	87.526	47.132	1.1	0.3	0.5	0.6	94.263	78.553	5.3843	1.5333	0.12309	84.362
245	CC	170.47	-71.938	49.36	1	0.4	0.5	0.5	98.72	98.72	42.82	1.1	0.3	0.5	0.6	85.639	71.366	6.5403	1.7097	0.22251	107.06
246	CC	180.49	-67.546	50.191	1.1	0.3	0.5	0.6	100.38	83.651	44.327	1.1	0.3	0.5	0.6	88.653	73.878	5.8641	1.6338	0.18163	103.74
247	CC	229.81	-73.955	54.271	1.1	0.4	0.4	0.7	135.68	77.53	46.79	1.1	0.4	0.5	0.6	93.58	77.984	7.4807	1.6901	0.12404	92.062
35	CC	115.83	-67.585	69.104	1	0.3	0.4	0.6	172.76	115.17	60.507	1	0.3	0.4	0.6	151.27	100.85	8.5968	2.0385	0.20332	109.08
248	CC	240.65	-73.02	55.488	1.2	0.4	0.5	0.7	110.98	79.269	48.111	1.1	0.4	0.4	0.7	120.28	68.729	7.3776	1.5	0.11022	68.721
249	CC	219.81	-73.276	61.929	1.2	0.4	0.5	0.7	123.86	88.47	54.139	1.2	0.4	0.5	0.7	108.28	77.341	7.7898	2.0202	0.15772	65.346
250	CC	110.3	-71.386	58.126	1.1	0.4	0.5	0.6	116.25	96.876	51.598	1.2	0.4	0.5	0.7	103.2	73.712	6.5275	1.8706	0.27566	75.68
251	CC	100.33	-82.495	59.433	1.1	0.3	0.4	0.7	148.58	84.904	49.273	1.1	0.3	0.5	0.6	98.546	82.122	10.16	2.3733	0.32171	64.02
252	CC	120.33	-66.256	58.721	1	0.3	0.5	0.5	117.44	117.44	50.809	1	0.3	0.4	0.6	127.02	84.682	7.9122	2.5128	0.27573	72.826
253	CC	135.38	-71.392	56.732	1.1	0.3	0.5	0.6	113.46	94.553	48.002	1	0.3	0.5	0.5	96.005	96.005	8.7294	1.7407	0.24559	82.696
254	CC	170.48	-71.541	62.367	1.1	0.3	0.5	0.6	124.73	103.94	51.64	1	0.4	0.4	0.6	129.1	86.067	10.727	1.8161	0.19269	74.411
255	CC	140.37	-74.085	54.59	1	0.4	0.5	0.5	109.18	109.18	48.036	1	0.4	0.5	0.5	96.073	96.073	6.5532	1.8295	0.24021	71.331
256	CC	169.85	-73.757	55.894	1	0.3	0.4	0.6	139.73	93.156	48.874	1	0.4	0.5	0.5	97.747	97.747	7.0202	2.1263	0.15108	60.746
36	CC	139.86	-73.86	55.524	1	0.3	0.5	0.5	111.05	111.05	50.928	1.1	0.3	0.5	0.6	101.86	84.88	4.5953	1.6804	0.29419	75.219
34	CC	150	-70.3636	57.504	1	0.4	0.5	0.5	115.008	115.008	54.6798	1.1	0.3	0.5	0.6	109.36	91.133	2.8242	1.6744	0.1729	74.1656
31	CC	130.96	-50.856	72.205	0.9	0.3	0.4	0.5	180.51	144.41	65.06	1	0.3	0.4	0.6	162.65	108.43	7.1442	1.4342	0.15212	90.109
257	CC	176.32	-62.622	66.595	1	0.3	0.4	0.6	166.49	110.99	60.471	1.1	0.4	0.5	0.6	120.94	100.78	6.1249	1.6	0.14366	94.398
258	CC	150	-55.3008	61.319	1	0.3	0.4	0.6	153.297	102.198	54.086	1	0.3	0.4	0.6	135.215	90.1433	7.233	2.1887	0.1607	103.52
259	CC	100.28	-73.457	52.828	1.1	0.3	0.5	0.6	105.66	88.046	46.817	1	0.4	0.4	0.6	117.04	78.028	6.0108	1.6286	0.31217	70.481
260	CC	100	-73.3151	55.432	1	0.3	0.4	0.6	138.58	92.3867	50.189	1.1	0.4	0.4	0.7	125.472	71.6986	5.243	1.7627	0.234	109.301
261	CC	85.235	-73.201	53.755	1.1	0.3	0.5	0.6	107.51	89.592	47.68	1	0.3	0.4	0.6	119.2	79.467	6.0752	1.4158	0.32117	77.019
262	CC	100.3	-72.261	60.805	1.1	0.4	0.5	0.6	121.61	101.34	56.934	1	0.4	0.5	0.5	113.87	113.87	3.8708	1.319	0.24139	51.335
263	CC	170	-64.0416	63.803	1	0.3	0.4	0.6	159.507	106.338	62.46	1.1	0.4	0.5	0.6	124.92	104.1	1.343	1.125	0.1685	87.1008
264	CC	80.225	-74.347	47.158	1.2	0.3	0.5	0.7	94.317	67.369	42.204	1.1	0.4	0.5	0.6	84.408	70.34	4.9542	1.5169	0.39926	79.282
265	CC	119.89	-69.773	50.7	1.1	0.4	0.4	0.7	126.75	72.428	44.372	1.1	0.5	0.5	0.6	88.744	73.953	6.3278	1.9868	0.19852	55.325
266	CC	141.05	-75.978	58.81	1.2	0.4	0.4	0.8	147.03	73.513	54.272	1.2	0.5	0.5	0.7	108.54	77.532	4.538	1.7089	0.17753	78.512
267	CC	140.43	-77.421	58.29	1.1	0.4	0.4	0.7	145.72	83.271	54.954	1.2	0.4	0.5	0.7	109.91	78.505	3.3362	1.5982	0.19795	63.667
268	CC	120.88	-71.968	53.735	1.1	0.4	0.4	0.7	134.34	76.765	51.077	1.1	0.4	0.4	0.7	127.69	72.968	2.6581	1.8427	0.1936	71.821
269	CC	160.45	-70.365	57.018	1.1	0.4	0.4	0.7	142.54	81.454	55.491	1.2	0.4	0.5	0.7	110.98	79.273	1.5264	1.6104	0.16274	47.718
270	CC	180.51	-73.168	53.234	1.1	0.4	0.4	0.7	133.08	76.048	46.816	1	0.3	0.4	0.6	117.04	78.027	6.418	1.6234	0.17588	92.251
271	CC	140.45	-71.682	53.392	1	0.3	0.4	0.6	133.48	88.986	46.397	1	0.3	0.4	0.6	115.99	77.329	6.9944	1.5673	0.17798	71.519
272	CC	190.58	-74.59	54.767	1	0.3	0.4	0.6	136.92	91.278	50.223	1	0.3	0.4	0.6	125.56	83.705	4.5438	1.5306	0.14275	75.393
273	CC	110.31	-74.746	46.555	1	0.3	0.4	0.6	116.39	77.592	43.319	1	0.3	0.4	0.6	108.3	72.198	3.2364	1.6552	0.23066	78.561
274	CC	160.45	-70.569	56.238	1	0.3	0.4	0.6	140.6	93.731	51.553	1	0.3	0.4	0.6	128.88	85.922	4.6855	1.4595	0.14638	69.444
275	CC	115.32	-71.785	53.137	0.9	0.3	0.4	0.5	132.84	106.27	47.957	0.9	0.3	0.4	0.5	119.89	95.914	5.1797	1.6531	0.25568	73.084
276	CC	190.6	-70.61	54.95	1	0.3	0.4	0.6	137.38	91.584	50.526	1.1	0.4	0.4	0.7	126.31	72.18	4.4246	1.5547	0.14965	53.763
277	CC	110.34	-70.985	53.62	1	0.3	0.4	0.6	134.05	89.367	52.207	1	0.4	0.5	0.5	104.41	104.41	1.4137	1.5935	0.20856	55.682
278	CC	110.31	-78.909	53.633	1	0.3	0.4	0.6	134.08	89.389	49.08	1	0.3	0.4	0.6	122.7	81.8	4.5534	1.2667	0.32427	70.248
279	CC	200.61	-73.453	57.298	1	0.3	0.4	0.6	143.24	95.497	50.091	1	0.3	0.4	0.6	125.23	83.485	7.2069	1.7895	0.16426	81.014
30	CC	300	-70.884	56.429	1	0.4	0.3	0.7	188.097	80.6129	52.4482	1	0.3	0.5	0.5	104.896	104.896	3.9808	1.9079	0.104	91.5141
280	CC	170.47	-71.743	54.921	1	0.3	0.5	0.5	109.84	109.84	50.671	0.9	0.3	0.4	0.5	126.68	101.34	4.2507	1.44	0.1607	76.7
281	CC	170.47	-77.075	55.507	0.9	0.2	0.4	0.5	138.77	111.01	48.813	0.9	0.3	0.4	0.5	122.03	97.625	6.6949	1.5	0.20264	92.841
32	CC	230	-68.8192	59.1657	1	0.3	0.4	0.6	147.914	98.6095	53.2597	1	0.4	0.5	0.5	106.519	106.519	5.906	1.6825	0.1175	58.6688
282	CC	110.29	-74.066	57.659	1	0.3	0.5	0.5	115.32	115.32	51.146	0.9	0.3	0.4	0.5	127.87	102.29	6.5133	1.3333	0.28338	93.555
283	CC	140.43	-69.8	57.556	0.9	0.2	0.5	0.4	115.11	143.89	52.664	0.9	0.3	0.4	0.5	131.66	105.33	4.8916	1.8839	0.16567	63.512
284	CC	170.46	-79.428	66.186	0.9	0.3	0.4	0.5	165.46	132.37	56.296	0.9	0.3	0.4	0.5	140.74	112.59	9.8894	1.2609	0.20525	84.051
33	CC	240.62	-73.362	62.975	0.9	0.3	0.4	0.5	157.44	125.95	56.786	0.9	0.3	0.4	0.5	141.96	113.57	6.1893	1.6737	0.1135	69.844
285	CC	180.49	-81.832	63.23	0.9	0.2	0.4	0.5	158.07	126.46	56.767	0.9	0.3	0.4	0.5	141.92	113.53	6.4631	1.4375	0.16787	80.779
286	CC	140.45	-74.242	59.626	0.9	0.2	0.4	0.5	149.07	119.25	55.379	0.9	0.2	0.4	0.5	138.45	110.76	4.2475	1.5747	0.18876	87.119
287	CC	139.85	-72.914	56.837	0.8	0.3	0.4	0.4	142.09	142.09	56.287	0.8	0.2	0.5	0.3	112.57	187.62	0.55066	1.5385	0.21611	89.796
288	CC	150	-69.244	67.227	0.9	0.3	0.4	0.5	168.067	134.454	61.92	0.8	0.2	0.4	0.4	154.8	154.8	5.307	1.527	0.1416	92.0999
289	CC	110.31	-73.002	57.436	0.9	0.3	0.4	0.5	143.59	114.87	54.339	0.9	0.3	0.4	0.5	135.85	108.68	3.0979	1.61	0.22027	72.871
290	CC	115.3	-74.804	63.226	0.9	0.3	0.4	0.5	158.06	126.45	57.801	0.9	0.3	0.4	0.5	144.5	115.6	5.4245	1.2171	0.23983	70.981
291	CC	120.89	-62.664	65.775	0.9	0.2	0.4	0.5	164.44	131.55	63.663	0.9	0.3	0.4	0.5	159.16	127.33	2.1118	1.2712	0.16343	74.72
292	CC	170	-52.2477	57.602	0.8	0.2	0.3	0.5	192.007	115.204	55.991	0.8	0.2	0.4	0.4	139.977	139.977	1.611	1.5636	0.1148	122.399
293	CC	180.49	-70.777	50.638	1.1	0.3	0.5	0.6	101.28	84.397	43.76	1	0.3	0.4	0.6	109.4	72.933	6.8785	1.4158	0.15569	78.093
294	CC	150.45	-71.234	44.494	1	0.3	0.5	0.5	88.988	88.988	41.638	1	0.3	0.5	0.5	83.276	83.276	2.8564	1.3214	0.20766	96.193
295	CC	199.8	-76.373	48.226	0.9	0.3	0.4	0.5	120.57	96.453	42.694	1	0.3	0.5	0.5	85.388	85.388	5.5324	1.5882	0.17733	110.47
296	CC	260.72	-75.033	53.314	1	0.3	0.4	0.6	133.29	88.857	47.66	1	0.3	0.4	0.6	119.15	79.433	5.6548	1.5116	0.096209	88.35
297	CC	250.71	-69.907	48.78	0.9	0.3	0.4	0.5	121.95	97.561	43.551	0.9	0.3	0.4	0.5	108.88	87.101	5.2297	1.7564	0.121	83.351
298	CC	230.61	-76.301	50.535	0.9	0.3	0.5	0.4	101.07	126.34	48.742	0.9	0.3	0.4	0.5	121.85	97.483	1.7937	1.4674	0.12313	83.143
299	CC	401.09	-72.071	48.165	1	0.3	0.4	0.6	120.41	80.275	42.298	1	0.3	0.4	0.6	105.74	70.497	5.8673	1.5747	0.064837	81.9
300	CC	190.54	-69.464	53.044	0.9	0.3	0.4	0.5	132.61	106.09	49.93	0.9	0.3	0.4	0.5	124.82	99.86	3.114	1.5897	0.13861	97.188
301	CC	210.59	-74.866	52.448	1	0.3	0.4	0.6	131.12	87.414	45.013	0.8	0.3	0.3	0.5	150.04	90.025	7.4356	1.6092	0.14207	79.869
302	CC	189.83	-68.582	52.249	0.9	0.3	0.4	0.5	130.62	104.5	48.004	0.8	0.2	0.4	0.4	120.01	120.01	4.2443	1.4479	0.13963	80.164
303	CC	289.71	-77.373	56.519	1	0.4	0.5	0.5	113.04	113.04	50.097	1	0.3	0.5	0.5	100.19	100.19	6.4212	1.5679	0.10759	91.022
304	CC	250.7	-76.552	56.676	0.9	0.3	0.4	0.5	141.69	113.35	48.687	1	0.3	0.5	0.5	97.374	97.374	7.9895	1.662	0.11976	93.264
305	CC	290.83	-74.725	57.301	1	0.3	0.4	0.6	143.25	95.502	46.484	0.9	0.3	0.4	0.5	116.21	92.969	10.817	1.5634	0.10984	101.03
306	CC	330.85	-73.526	56.506	0.9	0.3	0.4	0.5	141.26	113.01	46.616	0.9	0.3	0.4	0.5	116.54	93.233	9.8894	1.7759	0.081491	110.52
307	CC	300.78	-74.794	60.618	1	0.3	0.4	0.6	151.54	101.03	49.495	0.9	0.3	0.4	0.5	123.74	98.99	11.123	1.7458	0.12171	114.01
308	CC	280.74	-76.364	56.86	0.9	0.3	0.4	0.5	142.15	113.72	49.92	0.9	0.2	0.5	0.4	99.841	124.8	6.9397	1.6667	0.10576	99.297
309	CC	230.62	-71.194	60.705	1	0.3	0.5	0.5	121.41	121.41	53.73	0.9	0.2	0.5	0.4	107.46	134.32	6.9751	1.3929	0.1067	91.912
310	CC	240.64	-73.813	62.537	1	0.2	0.5	0.5	125.07	125.07	56.216	0.9	0.2	0.5	0.4	112.43	140.54	6.3214	1.5652	0.12257	80.446
311	CC	320.87	-72.549	61.562	0.8	0.2	0.4	0.4	153.9	153.9	54.583	0.9	0.3	0.4	0.5	136.46	109.17	6.9783	1.4933	0.10173	103.45
312	CC	250.7	-68.811	63.809	0.9	0.2	0.5	0.4	127.62	159.52	56.68	0.8	0.2	0.4	0.4	141.7	141.7	7.1296	1.3882	0.11696	93.534
313	CC	240.61	-72.069	62.009	1	0.2	0.5	0.5	124.02	124.02	56.316	0.9	0.3	0.4	0.5	140.79	112.63	5.6934	1.3299	0.10851	82.713
314	CC	210.59	-71.893	57.159	0.9	0.3	0.4	0.5	142.9	114.32	49.946	0.8	0.2	0.4	0.4	124.87	124.87	7.2134	1.8553	0.15146	85.175
315	CC	230.64	-74.94	58.335	0.8	0.3	0.4	0.4	145.84	145.84	54.551	0.9	0.2	0.5	0.4	109.1	136.38	3.7838	1.6897	0.12116	81.59
316	CC	240.62	-67.408	54.896	0.9	0.2	0.5	0.4	109.79	137.24	48.262	0.8	0.2	0.4	0.4	120.65	120.65	6.6337	1.4659	0.11447	82.936
317	CC	320.8	-71.942	54.503	0.8	0.2	0.4	0.4	136.26	136.26	49.025	0.8	0.2	0.4	0.4	122.56	122.56	5.4777	1.5641	0.077354	90.909
318	CC	170.48	-74.658	57.498	1	0.3	0.5	0.5	115	115	52.812	1	0.3	0.5	0.5	105.62	105.62	4.6855	1.527	0.17438	96.589
319	CC	145.38	-72.874	58.452	1	0.3	0.5	0.5	116.9	116.9	49.104	0.9	0.3	0.4	0.5	122.76	98.208	9.3479	1.4118	0.25783	115.67
320	CC	240.62	-66.667	63.661	0.9	0.3	0.4	0.5	159.15	127.32	51.601	0.9	0.3	0.4	0.5	129	103.2	12.06	1.72	0.10633	66.28
321	CC	220.6	-77.205	65.825	0.9	0.3	0.4	0.5	164.56	131.65	57.626	1	0.3	0.5	0.5	115.25	115.25	8.1988	2.0633	0.13674	77.406
322	CC	200.58	-67.563	64.363	1	0.2	0.5	0.5	128.73	128.73	57.491	0.9	0.2	0.5	0.4	114.98	143.73	6.872	1.8068	0.13334	74.703
323	CC	220.6	-74.331	64.019	0.9	0.3	0.4	0.5	160.05	128.04	54.657	0.9	0.2	0.5	0.4	109.31	136.64	9.3613	1.4638	0.22183	116.02
324	CC	130	-66.4152	67.084	0.9	0.3	0.4	0.5	167.71	134.168	60.974	1	0.3	0.5	0.5	121.948	121.948	6.11	1.9138	0.1798	101.344
325	CC	210.58	-66.311	52.323	1.1	0.3	0.4	0.7	130.81	74.747	41.683	1	0.4	0.4	0.6	104.21	69.471	10.64	2.2125	0.12192	76.445
326	CC	150.45	-70.297	68.904	0.9	0.3	0.4	0.5	172.26	137.81	59.059	0.9	0.3	0.4	0.5	147.65	118.12	9.8444	1.9634	0.20256	77.472
327	CC	225	-61.6176	73.679	1	0.3	0.4	0.6	184.197	122.798	60.626	1.1	0.4	0.5	0.6	121.252	101.043	13.053	1.8966	0.1481	102.229
328	CC	150	-53.9886	71.362	0.9	0.3	0.4	0.5	178.405	142.724	62.372	1.1	0.3	0.5	0.6	124.744	103.953	8.99	2.0769	0.1823	110.069
329	CC	90	-76.6937	75.879	0.9	0.3	0.4	0.5	189.697	151.758	68.677	1	0.3	0.5	0.5	137.354	137.354	7.202	2.0175	0.2832	86.9205
330	CC	100.73	-65.509	77.734	1.1	0.3	0.5	0.6	155.47	129.56	68.97	1.2	0.4	0.5	0.7	137.94	98.528	8.7646	1.8676	0.22292	90.479
331	CC	210.58	-72.99	63.61	1	0.2	0.6	0.4	106.02	159.02	54.667	1	0.3	0.5	0.5	109.33	109.33	8.9427	2.2545	0.16378	101.26
332	CC	95.666	-59.805	68.661	1.1	0.4	0.5	0.6	137.32	114.44	62.357	1.1	0.4	0.4	0.7	155.89	89.081	6.3049	1.6522	0.18168	74.534
333	CC	150.45	-80.982	62.312	1.1	0.3	0.4	0.7	155.78	89.017	54.548	1.1	0.4	0.5	0.6	109.1	90.913	7.764	1.6381	0.23913	68.922
334	CC	65	-69.6258	70.859	1	0.4	0.5	0.5	141.718	141.718	68.686	1.1	0.4	0.5	0.6	137.372	114.477	2.173	1.7816	0.2837	75.8054
335	CC	120.32	-71.149	64.962	0.9	0.2	0.4	0.5	162.41	129.92	61.745	1	0.3	0.5	0.5	123.49	123.49	3.2171	1.5763	0.23832	62.565
336	CC	170	-65.4552	70.984	0.9	0.3	0.4	0.5	177.46	141.968	66.089	1	0.3	0.4	0.6	165.222	110.148	4.895	1.506	0.1793	90.4233
337	CC	100.7	-66.061	66.919	0.9	0.2	0.4	0.5	167.3	133.84	63.269	0.9	0.3	0.4	0.5	158.17	126.54	3.6499	1.5211	0.20651	93.691
338	CC	130.96	-50.856	72.205	0.9	0.3	0.4	0.5	180.51	144.41	65.06	1	0.3	0.4	0.6	162.65	108.43	7.1442	1.4342	0.15212	90.109
339	CC	120.9	-73.639	75.391	1.1	0.3	0.4	0.7	188.48	107.7	69.809	1.1	0.4	0.4	0.7	174.52	99.727	5.5817	1.5081	0.16676	58.248
340	CC	60.447	-63.432	71.573	1	0.3	0.4	0.6	178.93	119.29	69.516	1.1	0.3	0.5	0.6	139.03	115.86	2.0569	1.7447	0.22807	63.884
341	CC	210.58	-74.038	58.831	1.2	0.4	0.6	0.6	98.051	98.051	46.446	1.1	0.4	0.5	0.6	92.891	77.409	12.385	1.9831	0.21042	121.09
342	CC	180	-60.8187	74.008	0.8	0.3	0.3	0.5	246.693	148.016	68.597	0.9	0.2	0.4	0.5	171.492	137.194	5.411	1.8571	0.1419	106.383
343	CC	90.69	-62.514	74.911	0.9	0.2	0.4	0.5	187.28	149.82	71.408	0.9	0.3	0.4	0.5	178.52	142.82	3.5034	1.5294	0.18144	87.989
344	CC	120.9	-63.962	77.649	0.9	0.3	0.4	0.5	194.12	155.3	73.224	0.9	0.2	0.4	0.5	183.06	146.45	4.425	1.3983	0.13713	65.4
346	PV	406.709	-69.3109	78.7641	1.2	0.4	0.5	0.7	157.528	112.52	70.7441	1.2	0.4	0.5	0.7	141.488	101.063	8.02007	1	0.0942174	157.496
347	PV	508.474	-71.2156	58.8009	1.5	0.4	0.8	0.7	73.5012	84.0013	47.4569	1.1	0.4	0.5	0.6	94.9138	79.0948	11.344	1.17391	0.101771	191.997
348	PV	182.488	-74.4675	72.0711	1.7	0.7	0.7	1	102.959	72.0711	64.3023	1.7	0.7	0.6	1.1	107.17	58.4566	7.76884	1.51613	0.276519	78.8873
349	PV	202.645	-65.8535	41.1697	1.7	0.6	0.5	1.2	82.3393	34.3081	35.2625	1.4	0.6	0.5	0.9	70.525	39.1806	5.90715	1.30682	0.1428	100.389
350	PV	353.298	-75.7236	47.6179	1.7	0.5	0.5	1.2	95.2359	39.6816	40.5126	1.3	0.5	0.5	0.8	81.0252	50.6407	7.10533	1.17708	0.112797	102.333
351	PV	252.323	-75.8742	52.6554	1.1	0.4	0.5	0.6	105.311	87.7591	47.444	1	0.4	0.5	0.5	94.888	94.888	5.21143	1.16949	0.162237	144.957
352	PV	252.321	-78.3597	64.0832	1	0.3	0.4	0.6	160.208	106.805	54.6588	1	0.4	0.5	0.5	109.318	109.318	9.42438	0.883333	0.138481	63.3981
5	PV	302.756	-74.1401	36.0806	1.7	0.7	0.6	1.1	60.1344	32.8006	35.1015	1.7	0.8	0.6	1.1	58.5025	31.9104	0.97916	1.13846	0.156116	74.2727
10	PV	302.728	-77.567	66.106	1.1	0.4	0.5	0.6	132.212	110.177	60.5724	1	0.4	0.4	0.6	151.431	100.954	5.53352	1.15476	0.147176	107.549
354	PV	201.856	-65.2378	31.8355	1.8	0.8	0.6	1.2	53.0591	26.5296	32.1898	2	0.9	0.6	1.4	53.6496	22.9927	-0.354298	1.36	0.183056	55.7581
2	PV	353.347	-65.5575	49.9048	1.4	0.4	0.6	0.8	83.1746	62.381	41.2083	1.2	0.5	0.5	0.7	82.4166	58.869	8.69646	1.44944	0.118872	89.998
355	PV	252.354	-79.2332	60.6369	1.2	0.4	0.5	0.7	121.274	86.6241	52.314	1.1	0.4	0.5	0.6	104.628	87.19	8.32283	1.38636	0.178967	93.8478
356	PV	302.726	-61.8736	57.4804	1.4	0.5	0.6	0.8	95.8006	71.8505	51.1416	1.4	0.6	0.6	0.8	85.236	63.927	6.33875	0.985507	0.164419	146.729
357	PV	353.222	-68.8743	39.4626	2	0.7	0.6	1.4	65.771	28.1876	37.369	1.8	0.7	0.6	1.2	62.2816	31.1408	2.09359	1.44186	0.125425	100.184
358	PV	405.282	-74.3417	59.7221	1.4	0.4	0.7	0.7	85.3173	85.3173	48.2364	1.1	0.4	0.5	0.6	96.4727	80.3939	11.4858	0.982759	0.11984	183.486
359	PV	379.98	-59.4689	63.6581	1.2	0.5	0.5	0.7	127.316	90.9401	56.2757	1.2	0.5	0.5	0.7	112.552	80.3939	7.38232	1.19792	0.102745	99.3109
360	PV	455.98	-73.3034	60.8172	1.2	0.4	0.5	0.7	121.634	86.8817	56.6043	1.1	0.4	0.5	0.6	113.209	94.3405	4.21295	0.852941	0.0904297	113.496
361	PV	369.848	-76.9192	43.5789	1.4	0.4	0.5	0.9	87.1578	48.421	38.7733	1.3	0.5	0.5	0.8	77.5466	48.4666	4.8056	1.4	0.122177	121.15
362	PV	91.2272	-60.8722	35.6039	1.4	0.6	0.5	0.9	71.2079	39.5599	30.3796	1.2	0.5	0.5	0.7	60.7593	43.3995	5.22432	0.891026	0.274753	72.0609
363	PV	403.728	-64.0327	59.3227	1.5	0.6	0.6	0.9	98.8712	65.9141	51.8115	1.7	0.7	0.7	1	74.0165	51.8115	7.51116	1.76316	0.107928	82.0008
3	PV	151.386	-80.5381	66.6535	1.2	0.5	0.4	0.8	166.634	83.3169	66.8468	1.4	0.5	0.5	0.9	133.694	74.2742	-0.19326	1.50198	0.201227	32.3176
364	PV	60.5942	-70.0497	50.433	1.8	0.8	0.6	1.2	84.055	42.0275	50.7615	2.1	0.9	0.7	1.4	72.5165	36.2582	-0.328533	2.09836	0.403406	16.4338
365	PV	383.56	-72.3468	43.8752	1.6	0.6	0.6	1	73.1254	43.8752	40.3065	1.5	0.7	0.6	0.9	67.1774	44.785	3.56877	1.31111	0.123252	93.1677
366	PV	302.752	-70.6362	35.3656	1.7	0.8	0.6	1.1	58.9427	32.1505	36.3576	1.9	0.8	0.6	1.3	60.596	27.9674	-0.992039	1.2459	0.154181	74.2115
367	PV	353.258	-59.8639	51.425	1.4	0.5	0.6	0.8	85.7084	64.2813	44.8415	1.2	0.5	0.5	0.7	89.683	64.0593	6.58354	1.17021	0.122722	92.5926
368	PV	176.583	-64.3122	58.511	1.3	0.5	0.6	0.7	97.5184	83.5872	57.6672	1.4	0.5	0.6	0.8	96.1119	72.084	0.84388	0.953608	0.142934	53.9531
369	PV	353.226	-72.7008	35.2174	2	0.8	0.6	1.4	58.6957	25.1553	33.9033	2	0.9	0.7	1.3	48.4333	26.0795	1.31413	1.15686	0.14763	77.4562
370	PV	353.223	-74.7169	54.8328	1.4	0.6	0.5	0.9	109.665	60.9253	46.6259	1.3	0.6	0.5	0.8	93.2518	58.2824	8.20688	1.36842	0.127892	101.261
371	PV	353.228	-66.4752	48.9192	1.2	0.5	0.5	0.7	97.8384	69.8845	39.3015	1.2	0.5	0.5	0.7	78.6031	56.1451	9.61764	0.935185	0.139383	102.796
372	PV	277.53	-69.6962	57.8218	1.3	0.5	0.6	0.7	96.3696	82.6025	49.5505	1.2	0.4	0.5	0.7	99.1009	70.7864	8.2713	0.929203	0.143127	88.9165
373	PV	302.748	-71.8525	45.5115	1.1	0.4	0.5	0.6	91.0229	75.8524	37.2788	1.1	0.4	0.5	0.6	74.5576	62.1313	8.23265	0.533058	0.138391	83.6393
374	PV	454.159	-69.0988	50.3944	1.4	0.5	0.6	0.8	83.9906	62.993	49.1318	1.4	0.6	0.6	0.8	81.8863	61.4147	1.2626	0.969697	0.0960706	115.525
375	PV	227.107	-69.0185	59.3421	1	0.4	0.5	0.5	118.684	118.684	57.4546	1.1	0.3	0.5	0.6	114.909	95.7577	1.88746	1.11972	0.126278	68.9511
376	PV	353.274	-67.5676	37.5558	1.6	0.6	0.6	1	62.593	37.5558	36.2932	1.5	0.6	0.5	1	72.5864	36.2932	1.2626	0.930693	0.110908	113.707
377	PV	201.878	-73.0524	47.3538	1.2	0.5	0.5	0.7	94.7076	67.6483	43.3084	1.2	0.5	0.5	0.7	86.6167	61.8691	4.04546	1.04964	0.173136	74.0132
378	PV	252.451	-75.6048	62.6467	1.4	0.5	0.6	0.8	104.411	78.3084	55.4705	1.4	0.6	0.5	0.9	110.941	61.6339	7.17619	1.47059	0.166095	83.1082
379	PV	454.347	-75.6087	66.8919	1.4	0.4	0.7	0.7	95.5598	95.5598	55.5478	1.2	0.4	0.5	0.7	111.096	79.354	11.344	0.934211	0.107972	145.194
380	PV	353.404	-68.6265	40.4675	2.1	0.8	0.7	1.4	57.8107	28.9054	33.9677	1.8	0.8	0.6	1.2	56.6129	28.3064	6.4998	1.13953	0.175653	53.0739
381	PV	504.826	-77.9234	64.2185	1.3	0.4	0.7	0.6	91.7407	107.031	54.2401	1.2	0.4	0.5	0.7	108.48	77.4859	9.97838	0.953125	0.0935451	161.681
382	PV	302.866	-79.836	66.8919	1	0.3	0.4	0.6	167.23	111.486	57.0488	1	0.3	0.5	0.5	114.097	114.097	9.8431	1.2028	0.118174	68.2523
383	PV	252.438	-79.1773	50.1753	1.5	0.5	0.6	0.9	83.6256	55.7504	45.3118	1.4	0.6	0.6	0.8	75.5196	56.6397	4.86358	1.60274	0.189949	101.895
384	PV	353.439	-72.2464	51.8631	1.6	0.6	0.6	1	86.4385	51.8631	45.8786	1.5	0.7	0.6	0.9	76.4644	50.9763	5.98445	1.77273	0.223933	78.8055
385	PV	100.292	-71.8946	51.1481	0.8	0.4	0.4	0.4	127.87	127.87	38.1871	2.2	0.8	0.8	1.4	47.7339	27.2765	12.961	2.12687	0.23061	45.4939
386	PV	304.003	-65.4	66.383	0.9	0.3	0.3	0.6	221.277	110.638	56.5076	1	0.4	0.4	0.6	141.269	94.1794	9.87532	1.5942	0.130414	109.356
1	PV	506.635	-63.2964	45.7756	1.3	0.3	0.4	0.9	114.439	50.8617	33.6198	1.1	0.3	0.3	0.8	112.066	42.0248	12.1557	1.1087	0.0966215	198.662
387	PV	302.863	-55.9489	61.7255	1.1	0.2	0.4	0.7	154.314	88.1793	51.6763	1.1	0.3	0.4	0.7	129.191	73.8233	10.0492	1.25	0.106264	120.852
388	PV	504.617	-74.6765	49.2993	0.9	0.2	0.3	0.6	164.331	82.1654	36.1901	0.8	0.2	0.3	0.5	120.634	72.3803	13.1091	0.964912	0.0983614	180.345
389	PV	510.183	-66.9665	90.9714	0.8	0.2	0.3	0.5	303.238	181.943	67.4459	0.8	0.3	0.3	0.5	224.82	134.892	23.5255	1.07143	0.0808706	83.4861
6	PV	349.673	-74.2651	62.2668	1.1	0.4	0.6	0.5	103.778	124.534	56.0774	0.9	0.3	0.4	0.5	140.194	112.155	6.18934	1.42029	0.108216	122.499
8	PV	380	-70.4579	49.2377	1.7	0.7	0.7	1	70.3395	49.2377	44.2173	1.9	0.9	0.8	1.1	55.2716	40.1975	5.02038	1.50617	0.135388	56.1798
7	PV	349.618	-71.4008	66.9941	1	0.3	0.5	0.5	133.988	133.988	60.866	1	0.2	0.5	0.5	121.732	121.732	6.12817	1.34247	0.0657497	115.689
9	PV	808.835	-71.4164	40.3111	0.7	0.1	0.3	0.4	134.37	100.778	23.0506	0.8	0.3	0.4	0.4	57.6264	57.6264	17.2605	1.03226	0.102974	157.068
4	PV	269.698	-74.6663	50.603	1.1	0.4	0.5	0.6	101.206	84.3383	49.2441	1.2	0.5	0.5	0.7	98.4881	70.3486	1.35894	1.29661	0.123486	77.4221
390	PV	455.826	-69.1546	73.8104	1.6	0.5	0.7	0.9	105.443	82.0115	55.799	1.5	0.5	0.7	0.8	79.7129	69.7488	18.0113	1.68605	0.123578	80.2965
391	PV	151.508	-77.7331	74.1454	1.9	0.8	0.7	1.2	105.922	61.7878	65.159	1.9	0.8	0.7	1.2	93.0843	54.2992	8.98634	1.19298	0.233007	32.4746
50	PV	302.972	-77.4107	63.5936	2.3	1	0.8	1.5	79.4921	42.3958	54.9809	2.2	1.1	0.8	1.4	68.7262	39.2721	8.61272	1.64029	0.142847	54.5302
392	PV	328.245	-73.713	60.3663	2	0.8	0.7	1.3	86.2376	46.4356	52.0112	1.9	0.8	0.7	1.2	74.3018	43.3427	8.35504	1.17143	0.156858	93.0714
393	PV	201.993	-82.212	68.0063	1.8	0.7	0.7	1.1	97.1519	61.8239	66.1704	2	0.8	0.7	1.3	94.5291	50.9003	1.83592	1.19149	0.194322	63.5459
394	PV	252.496	-77.0796	68.3026	1.7	0.7	0.6	1.1	113.838	62.0933	58.5755	1.8	0.8	0.7	1.1	83.6792	53.2504	9.72715	1.48333	0.173787	64.9487
395	PV	126.25	-77.2607	71.079	2.2	1	0.8	1.4	88.8488	50.7707	62.7755	2.4	1	0.8	1.6	78.4694	39.2347	8.30351	1.56332	0.349977	31.211
396	PV	403.903	-74.1876	93.2583	0.8	0.2	0.3	0.5	310.861	186.517	68.6054	0.9	0.3	0.4	0.5	171.513	137.211	24.6529	1.31707	0.118146	195.683
397	PV	85.8205	-68.6612	74.3966	1.2	0.4	0.6	0.6	123.994	123.994	62.5694	1.3	0.5	0.6	0.7	104.282	89.3849	11.8272	2.02985	0.245676	83.6645
398	PV	202.005	-68.2774	79.7497	1.4	0.5	0.7	0.7	113.928	113.928	62.6854	1.3	0.5	0.7	0.6	89.5505	104.476	17.0644	1.573	0.191638	222.222

## Sheet: morphology
id	cell type	somatic perimeter	somatic area	axonal node total	total axonal length	total surface area of axon	ratio of axonal length to surface area	number of dendrites	dendritic node total	total dendritic length	ave length of dendrites	total surface area of dendrites	ratio of dendritic length to surface area	somatic aspect ratio	somatic compactness	somatic form factor	somatic roundness	highest order axon segment	highest order dendritic segment	dendritic torsion ratio (fan in diagram)	axonal torsion ratio (fan in diagram)	k-dim (fractal analysis)-axon	k-dim (fractal analysis)-dendrites	axonal planar angle ave	axonal planar angle stdv	axonal local angle ave	axonal local angle stdv	axonal spline angle ave	axonal spline angle stdv	dendritic planar angle ave	dendritic planar angle stdv	dendritic local angle ave	dendritic local angle stdv	dendritic spline angle ave	dendritic spline angle stdv	ave tortuosity of axonal segments	stdv of tortuosity of axonal segments	axonal segment length ave	axonal segment length ave stdv	ave tortuosity of dendritic segments	stdv of tortuosity of dendritic segments	dendritic segment length ave	dendritic segment length stdv	ave tortuosity of axonal nodes	stdv of tortuosity of axonal nodes	ave tortuosity of dendritic nodes	stdv of tortuosity of dendritic nodes	number dendritic sholl sections	dendritic sholl length at 50µm (fraction)
27	CC	46.3	139.628	207	13254.6	13235.2	1.00147	4	6	1053.2	263.3	1327.06	0.793634	1.1833	0.8835	0.8173	0.7805	32	3	1.0481	1.1242	1.33178	1.07571	56.4628	41.0064	89.609	36.3805	79.7356	38.811	39.4833	26.7375	92.8833	27.5114	79.9833	20.2498	1.30737	0.511744	34.8789	44.7933	1.30774	0.20217	65.8313	38.1503	3.28625	1.70255	1.28937	0.0426676	3	0
28	CC	56.6	189.24	549	28487.6	6610.33	4.30956	6	38	4092.4	682.1	2907.62	1.40747	1.2849	0.8365	0.7435	0.6997	53	7	1.0742	1.0596	1.51601	1.18296	53.2109	44.3021	65.2531	40.5958	55.3225	34.141	47.8289	42.9507	49.825	33.419	41.4895	23.8931	1.25983	0.433739	25.7608	20.1785	1.38606	0.541004	49.9085	55.6167	6.45094	6.65542	2.73602	4.60023	7	0
29	CC	45.2	136.116	963	29736.9	11065.4	2.68738	9	35	3287.1	365.211	3970.87	0.827804	1.502	0.7595	0.8368	0.5769	48	8	1.0985	1.0756	1.55026	1.12665	46.8705	38.9429	74.2532	40.3932	60.6057	34.9639	50.3821	36.2517	68.0045	30.8922	62.897	30.1458	1.2451	0.346408	15.7042	18.6185	1.54717	0.609293	46.9145	44.6681	2.97042	1.3469	1.3963	0.310373	6	0
30	CC	49.5	146.944	910	29199.5	11794.1	2.47577	5	21	1947.2	389.4	1729.22	1.12606	1.97	0.6977	0.755	0.4868	57	10	1.1226	1.0763	1.51549	1.10171	49.8505	40.0116	72.2349	42.4172	59.0452	37.0403	54.3929	33.5741	77.6333	36.5525	65.5048	32.1069	1.21817	0.318363	16.0524	16.6961	3.2833	0.835092	41.4298	46.4865	3.9616	3.75163	1.3862	0.317544	4	0
31	CC	55.5	185.079	359	14220	4285.94	3.31783	8	41	3336.7	417.1	4233.34	0.788196	1.7201	0.7229	0.7555	0.5226	30	9	1.0658	1.109	1.4824	1.18809	51.8607	41.3643	73.7003	40.601	60.8111	35.9583	45.1519	33.4711	72.3747	36.9564	60.7696	35.324	1.21784	0.29264	19.9175	19.1073	1.39677	0.411431	37.0722	41.3867	2.76579	1.23349	1.44554	0.388827	6	0
32	CC	73.4	197.406	796	28850.8	6633.25	4.34942	3	14	1722.7	574.2	1254.96	1.37271	1.8545	0.5824	0.4599	0.3392	96	7	1.0727	1.0552	1.57882	1.14898	52.2006	45.2027	66.2497	39.2916	56.3133	33.7082	49.1929	38.1031	63.45	40.3795	49.3071	27.6224	1.32499	0.506522	18.1224	15.2331	1.69272	0.89838	55.5677	61.0881	10.1173	11.3315	1.29663	0.343472	5	0
33	CC	47.6	121.647	808	22951.5	9906.22	2.31688	2	5	848.3	424.2	724.431	1.17099	1.9557	0.6658	0.6761	0.4433	40	4	1.0654	1.0894	1.54992	1.08301	53.2709	39.8938	82.8491	43.9085	58.758	35.6457	37.59	41.2966	62.05	34.4935	53.57	23.65	1.31041	0.998341	14.2818	13.0652	1.39688	0.451091	70.7083	54.1951	4.59055	4.43564	1.18586	0.101565	4	0
34	CC	45.1	135.707	428	13342.8	5653.7	2.36001	8	17	1823.4	227.9	2402.4	0.758991	1.5839	0.7754	0.8374	0.6013	50	5	1.1017	1.0849	1.44218	1.16562	56.6374	37.274	73.1284	41.7325	62.8095	36.2911	42.1088	29.2044	82.5882	33.2517	70.0853	35.2268	1.27021	0.401914	15.7543	15.1357	1.55288	0.467478	43.4071	50.1834	3.00503	2.52834	1.3834	0.314292	6	0
35	CC	41.3	108.003	302	10094.1	3921.51	2.57403	3	9	1111.9	370.6	455.113	2.44313	1.5784	0.782	0.7959	0.6115	46	5	1.028	1.0239	1.3282	0.994753	47.2828	39.4058	56.5323	41.6902	49.9012	35.8746	46.1294	29.0818	76.3412	50.923	54.1882	34.224	1.13223	0.230029	16.6858	25.0838	1.17198	0.121466	55.59	62.3309	1.56607	1.05575	1.25507	0.201596	6	0
36	CC	46.4	122.088	773	17527.4	5167.9	3.39159	5	13	1589.3	317.9	898.684	1.76847	1.5825	0.7226	0.7131	0.5221	47	6	1.0831	1.0654	1.47139	1.06347	54.2837	42.7465	77.9728	44.5869	53.6076	35.5566	39.1885	28.3211	89.5	46.8069	47.7692	21.4115	1.27716	0.420304	11.3597	12.1622	1.28512	0.587295	51.2581	49.6997	3.55577	2.72165	1.23172	0.131789	4	0
37	CC	63	181.017	224	10624.7	4200.74	2.52924	6	15	2020.1	336.7	1394.36	1.44877	1.5964	0.7434	0.5726	0.5526	33	5	1.0264	1.0152	1.37727	1.15089	45.7955	36.99	62.7357	43.0766	48.473	33.7785	35.9	29.1005	51.2567	39.1613	41.6367	25.4219	1.22351	0.4428	23.6084	24.4866	1.39565	0.480674	56.1167	45.0927	3.24951	3.38055	1.2015	0.210232	7	0
38	CC	46.2	140.807	191	6209.6	2661.74	2.33291	5	13	1494.4	298.9	1426.13	1.04787	1.4686	0.7792	0.8288	0.6071	26	5	1.0608	1.0197	1.33279	1.05851	47.0812	39.4763	63.5445	45.6123	49.9678	36.8294	49.0154	30.0949	77.2769	43.7305	49.4385	31.2425	1.16365	0.193867	16.2136	14.5608	1.30344	0.562765	48.2	56.2148	1.77906	0.902151	1.1639	0.117476	6	0
39	CC	45.2	126.099	128	4726.4	1888.57	2.50263	5	16	1722.1	344.4	1730.11	0.99537	1.6317	0.7513	0.7739	0.5644	27	7	1.1127	1.0961	1.29452	1.0881	55.0504	38.4391	71.7283	38.2537	59.485	31.398	53.6344	41.0855	69.2688	34.1987	65.7625	33.1191	1.25478	0.356662	18.5341	15.6737	1.35984	0.292413	46.5486	47.9233	5.32813	5.20266	1.32211	0.259678	5	0
40	CC	45.7	129.057	51	3878.2	2001.01	1.93812	7	20	1987.4	283.9	1949.36	1.01951	1.5629	0.7729	0.7752	0.5973	17	5	1.0588	1.0431	1.18666	1.13571	41.8598	32.5962	73.8127	45.6306	58.1706	38.4921	41.9975	27.7387	66.7275	39.1174	56.7025	34.7609	1.22249	0.243121	37.6447	32.4918	1.28591	0.154414	42.2851	37.4027	1.52515	0.251809	1.34719	0.143647	4	0
41	CC	54.7	147.757	136	6085.2	2912.67	2.08922	8	12	1166.5	145.8	667.51	1.74754	1.6969	0.7052	0.6209	0.4972	30	4	1.0705	1.1037	1.29416	1.29416	57.0169	37.1105	82.9738	36.1133	71.1644	34.0429	37.5708	24.0209	76.9167	22.9652	68.0125	24.7087	1.31412	0.238246	22.706	18.0812	1.26152	0.162924	36.4563	29.891	3.17973	2.53655	1.37088	0.233827	4	0
42	CC	46.4	139.64	109	4472	1872.04	2.38884	10	20	2237.6	223.8	1300.29	1.72085	1.288	0.8757	0.8152	0.7669	41	5	1.1312	1.1174	1.22348	1.10668	54.5118	37.9333	77.8245	36.0938	69.453	32.9205	39.0825	29.6427	82.6	32.3437	73.385	28.6851	1.39201	0.418744	20.6106	19.1045	1.39114	0.213362	44.752	39.8364	6.06497	3.53739	1.35076	0.17732	4	0
43	CC	53.5	132.986	151	6966.7	3167.28	2.19958	6	7	999.5	166.6	700.882	1.42606	1.7901	0.6736	0.5841	0.4538	25	5	1.0817	1.169	1.27165	1.04996	54.0634	37.382	81.0654	39.6062	73.642	34.4849	48.3867	37.3742	97.2733	43.551	76.3733	42.4976	1.34539	0.394925	23.4582	22.6094	1.25707	0.172239	47.6	50.676	6.13666	5.50326	1.37121	0.216859	4	0
44	CC	40.3	112.132	105	7513.6	1782.55	4.21509	2	16	1711.1	855.5	1584.64	1.0798	1.2088	0.8751	0.8697	0.7658	43	6	1.0221	1.032	1.3804	1.13473	61.888	46.0678	82.0341	43.3848	68.4308	38.1721	49.1438	38.762	67.3344	39.7888	54.525	36.7515	1.55229	1.01909	35.9507	32.0703	1.38522	0.234616	50.3294	37.3901	8.36082	8.40133	1.40735	0.24022	6	0
45	CC	42.7	103.424	101	6063.6	1568.49	3.86588	3	12	1256.1	418.7	483.258	2.59923	1.5434	0.7313	0.7138	0.5348	30	5	1.0243	1.0472	1.27229	1.0624	52.1886	39.2924	73.7313	42.0336	63.4174	35.8387	32.3913	20.7493	75.2304	50.5922	59.3826	45.9316	1.26923	0.236856	30.0168	23.6204	1.18719	0.0919356	48.3115	48.1172	5.48889	9.6206	1.22356	0.0819843	6	0
46	CC	23.1	39.6676	192	8648.9	2446.41	3.53534	1	4	561.6	561.6	238.323	2.35647	1.1481	0.9388	0.9309	0.8813	36	5	1.0362	1.0993	1.2793	1.02327	53.7599	39.1143	79.3544	36.2775	65.7164	31.8278	26.925	14.1007	97.6125	47.2721	65.3	17.8374	1.32763	1.44969	22.6419	32.9078	1.19441	0.305616	62.3889	81.8747	4.73401	3.56191	1.5733	0.290059	6	0
47	CC	66.4	208.916	92	6131.8	4709.93	1.30189	12	15	2866.9	238.9	2774.66	1.03324	2.0545	0.6688	0.5955	0.4473	18	6	1.056	1.0614	1.19684	1.14105	45.0909	35.0116	66.6412	30.0246	57.984	29.4714	60.3452	46.2161	65.8484	27.6795	57.1452	26.7664	1.28415	0.296426	32.6128	27.3034	1.40951	0.30276	66.6721	64.5083	2.77179	2.01297	1.49951	0.379925	7	0
48	CC	80.6	254.465	128	5718.7	2218.1	2.5782	8	25	3163.8	395.5	1473.57	2.14703	2.0717	0.5984	0.4922	0.3581	22	7	1.0326	1.0313	1.25827	1.13299	49.0824	38.9303	62.8263	42.1465	51.1341	33.8066	33.516	29.3951	68.074	37.398	54.216	28.8681	1.21141	0.320015	22.3406	17.8773	1.21024	0.191622	54.5483	45.256	1.98324	0.835197	1.20772	0.138559	5	0
49	CC	30.3	59.4059	92	10396.4	2636.62	3.94308	7	18	4283.9	612	1794.07	2.38781	1.3173	0.8474	0.8112	0.718	23	6	1.3693	1.2663	1.32034	1.2358	59.7667	38.6138	80.2452	34.0973	73.0308	32.8281	70.7417	43.3456	80.3056	32.5518	85.05	45.2307	3.14769	8.83475	56.5011	63.4113	3.27234	0.783664	99.6256	97.5225	5.12341	2.46121	2.41659	2.74666	3	0
50	SOM Mt	49.8	149.342	28	1756.3	920.679	1.90761	4	60	4252.4	1063.1	2320.85	1.83226	1.8781	0.698	0.7573	0.4872	16	13	1.0248	1.032	1.08777	1.22857	44.5679	36.2619	82.15	51.0262	64.7143	43.1742	37.9322	29.7683	100.461	52.3877	75.1645	51.2999	1.25058	0.265495	30.8755	27.2176	1.29248	0.133691	34.0128	21.9988	4.03263	5.0856	1.39193	0.0889241	8	0.0424917
51	SOM Mt	50.6	164.225	41	2649.4	1081.58	2.44956	7	70	5273.3	753.3	2979.08	1.77011	1.3843	0.817	0.8073	0.6674	19	12	1.0349	1.0394	1.15317	1.20685	47.4439	34.6267	95.6402	53.1326	65.7085	44.0832	44.7114	40.5248	74.7521	48.8793	57.835	40.1666	1.3254	0.186565	31.9205	25.8902	1.27569	0.208271	35.8714	32.7676	1.6164	0.20664	1.60227	0.499892	5	0.244079
52	SOM Mt	48	148.732	149	15313.9	7646.23	2.0028	3	7	1048	349.3	559.559	1.8729	1.0947	0.9267	0.8126	0.8587	27	4	1.0597	1.0793	1.34373	1.05157	46.9771	38.9881	72.1121	37.5239	60.1303	29.6149	36.4643	30.4005	88.1286	31.3701	75.8143	24.8036	1.47558	1.069	51.3883	62.0166	1.37801	0.216293	61.6412	44.209	1.90895	0.871854	1.28731	0.160044	5	0
11	SOM Mt	54.5	174.646	137	15485.2	6640.15	2.33206	4	16	2110.9	527.7	1509.51	1.3984	1.3682	0.7711	0.74	0.5947	21	6	1.029	1.0332	1.31891	1.09289	43.1029	39.0831	78.4996	49.7314	58.2292	37.0357	44.9594	39.4469	74.8656	42.1068	61.7781	38.3829	1.37675	0.550311	56.3091	65.0129	1.48376	0.702153	58.6361	64.2405	2.9763	2.77617	1.52376	0.348864	9	0.0308888
12	SOM 2	50.6	164.225	13	1645.6	772.715	2.12963	4	28	3071.9	767.95	1670.19	1.83925	1.3843	0.817	0.8073	0.6674	10	12	1.029	1.0332	1.31891	1.09289	50.8115	42.0925	61.3308	41.1324	51.7692	33.2457	40.375	37.9049	86.4696	55.1351	61.3089	41.0649	1.42501	0.475552	60.9519	76.2648	1.30719	0.236737	51.195	48.9308	2.04986	0.718649	1.77293	0.39025	18	0
53	SOM 2	53.8	213.72	23	5080.4	1945.52	2.61133	7	43	4284.7	612.1	4904.36	0.873651	1.2234	0.8841	0.9288	0.7817	10	11	1.0524	1.0363	1.07998	1.1882	50.1913	48.633	74.387	45.4788	61.487	38.2998	33.7279	27.0856	60.3663	38.2352	49.1651	30.1437	1.192	0.248463	108.098	126.239	1.29028	0.261722	46.0731	35.01	1.60691	0.826251	1.27459	0.416472	6	0.221532
13	SOM 3	76	286.763	19	2180.8	1463.41	1.49022	5	23	2657	531.4	2458.88	1.08057	2.386	0.6029	0.6241	0.3634	8	7	1.0246	1.0271	1.29861	1.18674	41.5811	51.487	67.3108	39.8296	57.0973	41.3429	38.663	43.1181	57.9413	46.0246	51.8543	39.7551	1.16162	0.194141	55.9205	48.5311	1.20448	0.243641	52.1039	57.814	1.18341	0.389977	1.18262	0.287388	6	0.128105
14	SOM 3	63.7	274.98	16	2333.9	949.311	2.45852	6	44	4845.7	807.6	3782.11	1.28122	1.3341	0.8263	0.8525	0.6828	9	7	1.0326	1.0217	1.06522	1.22016	56.4844	49.0059	80.5062	44.2117	74.6656	34.9747	28.3933	28.734	63.1607	42.1787	52.5955	34.3653	1.16119	0.120698	68.6441	79.6907	1.21391	0.281945	51.0095	44.4367	1.3123	0.356575	1.18813	0.281824	6	0.128105
15	SOM 3	49.6	117.883	13	1215.9	144.443	8.41785	4	27	2977.6	744.4	251.027	11.8617	2.4759	0.5878	0.602	0.3455	9	8	1.0397	1.0502	1.05723	1.12493	41.89	32.0335	53.88	34.5309	56.23	33.8406	43.1185	34.7757	76.5148	42.7439	60.1611	36.2073	1.26474	0.216733	55.2727	98.1785	1.33691	0.40616	51.3431	69.2663	1.51848	0.328745	1.27824	0.212831	12	0.18271
16	SOM 2	48.4	171.76	26	1661.1	526.832	3.153	3	20	1853.5	617.8	1896.45	0.977352	1.2227	0.856	0.9203	0.7327	13	6	1.0421	1.0527	1.09283	1.12788	65.3608	41.8759	71.351	41.9946	67	36.0133	38.2146	25.2079	63.022	34.4727	57.6	26.4553	1.37223	0.46474	31.3264	31.139	1.60347	1.29268	42.125	40.3297	1.94287	0.753973	1.48156	0.697449	4	0.226047
17	SOM 2	57	186.638	11	976.6	383.232	2.54833	6	18	1556.8	259.5	1531.91	1.01625	1.9922	0.6958	0.7227	0.4842	5	6	1.0331	1.0251	1.05246	1.10068	44.3545	29.5687	56.4045	42.5219	56.2045	39.8083	47.7083	34.8638	84.8917	49.074	63.5278	32.3842	1.17146	0.158019	40.6875	41.9783	1.32694	0.364059	37.069	37.5367	1.28785	0.181392	1.65827	1.20091	4	0.350591
54	SOM 2	61.3	223.8	6	757.8	461.6	1.64168	4	23	2807.9	702	2695.76	1.0416	1.4657	0.7639	0.7492	0.5835	6	7	1.0277	1.0262	1.0264	1.10372	57	35.5371	71.2	42.2123	59.8333	37.2434	50.8435	35.2031	77.1391	37.9945	66.7348	33.6789	1.16462	0.1681	58.3077	50.4989	1.3767	0.848767	56.154	59.6207	1.07797	0.0573006	1.18168	0.116781	6	0.180313
55	SOM 2	50.4	181.923	23	1711.6	1450.99	1.17961	3	19	2514.5	838.2	2491.38	1.00928	1.1988	0.8865	0.9011	0.7859	7	6	1.0173	1.0315	1.09685	1.09604	44.9133	38.9283	68.9889	37.8909	62.0267	36.0242	39.4658	32.1532	71.7526	43.7153	63.4579	46.6887	1.2347	0.319546	35.6562	33.2663	1.26551	0.520669	61.3268	68.1944	1.25803	0.354528	1.27052	0.406652	6	0.176576
56	SOM 3	54.7	185.415	47	4742.5	2310.08	2.05296	2	27	2221.9	1110.9	2158.28	1.02948	1.4723	0.7907	0.7787	0.6252	14	9	1.0414	1.0441	1.26417	1.12625	48.4766	42.3658	75.9798	44.2875	68.0128	42.4758	44.0981	38.3979	61.6574	39.2398	54.5426	35.5982	1.26563	0.371851	49.9179	66.6622	1.33713	0.470128	39.6732	41.3658	2.53133	2.27786	1.37269	0.349655	5	0.119498
57	SOM Mt	79.3	177.599	222	20436.5	15658.8	1.30511	5	22	3105.4	621.1	2675.02	1.16089	2.4119	0.4616	0.3548	0.213	25	6	1.0729	1.1283	1.40161	1.13046	50.0724	40.7884	65.2897	40.1035	58.7427	38.5913	50.9636	32.2513	57.2432	35.2686	52.3159	37.1281	1.35702	0.415556	45.8215	59.4762	1.3236	0.279242	63.3735	69.6602	3.42183	2.84274	1.43926	0.378837	7	0.216945
58	SOM Mt	47.9	82.62	25	2140.7	2448.51	0.874287	3	3	768.5	256.2	1097.65	0.700132	1.9361	0.6155	0.4529	0.3789	17	4	1.042	1.0433	1.08141	1.04409	46.152	34.9922	70.124	41.3511	57.95	36.046	36.4667	19.6912	82.75	51.7138	65.0333	36.2636	1.32602	0.256081	41.9745	67.1268	1.32363	0.186518	85.4	42.048	1.45842	0.167554	1.22893	0.0440757	7	0.196956
24	SOM Mt	52.9	158.904	191	8504.7	6666.04	1.27582	3	9	1104.3	368.1	2105.49	0.524486	1.2648	0.8628	0.7136	0.7444	41	5	1.099	1.0474	1.22269	1.046	53.0911	40.4478	61.1719	36.409	54.8454	31.5714	41.9556	25.8955	77.75	41.4274	63.8056	33.4634	1.31793	0.65547	22.262	27.1228	1.61158	1.11029	52.5857	48.3501	1.81536	1.76554	1.45576	0.201844	5	0.281652
25	SOM Mt	60.1	152.879	131	9476.3	7080.22	1.33842	2	15	1735.8	867.9	2004.66	0.865882	1.4173	0.6903	0.531	0.4765	27	11	1.0189	1.0588	1.16534	1.0374	49.0996	42.0455	62.537	40.2517	53.324	34.3949	45.43	44.6675	54.21	39.0252	50.61	31.1465	1.23586	0.4372	36.0323	51.1923	1.16492	0.231564	54.2469	56.8738	2.10146	1.50932	1.38239	0.759506	11	0.179639
59	SOM Mt	46.9	164.326	338	23193	18324.2	1.2657	3	28	2314	771.3	4265.14	0.542538	1.3837	0.8423	0.9396	0.7095	40	8	1.0721	1.1316	1.29074	1.08958	54.1232	39.5926	57.6124	34.9897	53.3077	35.7382	40.6339	30.6454	50.3518	32.5539	45.4571	33.4174	1.22391	0.342974	34.2598	53.5442	1.33467	0.445915	39.2186	40.5777	2.42464	1.99168	1.42751	0.241292	5	0.144036
26	SOM Mt	100	175.618	353	21716.1	21579.5	1.00633	3	7	1125.5	375.2	1666.75	0.675266	2.1923	0.4869	0.2207	0.237	29	4	1.0207	1.0621	1.4015	1.02556	47.6824	40.7743	64.1382	41.9023	52.7095	35.1942	27.6786	16.238	47.0143	38.9631	32.6143	23.8301	1.20643	0.322943	30.717	30.7898	1.07132	0.0494948	66.1941	53.2317	3.06751	3.2488	1.06271	0.0170352	7	0.0959659
18	SOM 2	70.7	195.978	25	1715.3	854.985	2.00623	4	20	2089.3	522.3	1343.38	1.55526	1.3831	0.7129	0.4933	0.5082	10	9	1.0495	1.0673	1.16026	1.11112	50.948	33.8933	75.008	36.1156	65.96	30.5071	31.205	23.0512	76.6225	35.3016	62.625	27.2986	1.58116	0.45989	33.6275	29.0854	1.44531	0.379498	47.4886	41.7704	1.79043	0.601958	1.29186	0.153244	5	0.184072
19	SOM Mt	69.9	186.083	351	22935	10431.7	2.19859	3	14	1498.7	499.6	862.211	1.73821	2.1814	0.6157	0.478	0.3791	29	5	1.035	1.049	1.34842	1.07685	45.3084	41.8969	76.6214	36.8992	64.1057	34.1688	40.8036	39.1058	89.0929	41.6324	68.6857	39.5079	1.46241	1.11974	32.625	37.2086	1.48014	0.787404	48.3548	41.7939	3.67792	3.20714	1.95658	1.25343	5	0.242877
20	SOM Mt	41.4	122.079	117	6829.5	6057.25	1.12749	3	13	1190.9	397	1478.49	0.805484	1.2091	0.9104	0.8961	0.8288	32	7	1.0427	1.0518	1.14973	1.03997	48.3188	39.1924	62.5936	40.8575	53.535	33.7175	38.8577	36.8912	54.7038	29.0868	52.1615	26.0578	1.30498	0.459189	29.0583	36.504	1.3095	0.463776	41.0655	42.6619	2.46162	2.10621	1.2751	0.129655	7	0.237132
21	SOM Mt	53.9	109.333	50	3428.3	3377.81	1.01495	7	10	1261.5	180.2	2358.43	0.53489	1.9815	0.6502	0.4723	0.4227	19	5	1.0339	1.0475	1.14096	1.07594	50.318	44.153	71.315	43.838	55.744	35.4155	43.755	37.6099	63.84	36.3104	58.71	40.7088	1.2134	0.278365	33.9485	48.6334	1.48205	0.513978	46.7222	36.2978	1.16874	0.143643	1.49257	0.502333	5	0.409354
22	SOM Mt	61.3	146.647	125	4850.4	4414.33	1.09879	4	29	3030	757.5	3826.22	0.791904	1.4984	0.6945	0.4897	0.4823	19	7	1.0461	1.0463	1.22237	1.14796	53.8468	39.7821	66.6064	41.8831	59.2528	34.9921	51.619	38.3708	69.1586	38.4549	60.6241	34.1024	1.27419	0.625988	19.3267	26.043	1.48248	0.533951	48.8742	45.4646	2.61348	1.08109	1.68406	0.747671	4	0.264092
23	SOM Mt	99.2	176.112	262	14268.4	12986.6	1.0987	3	3	731.1	243.7	875.296	0.83526	4.4052	0.3504	0.225	0.1228	26	3	1.0067	1.0377	1.31785	1.03525	40.7519	36.1151	60.5205	40.6003	49.5167	32.7806	58.7667	51.0438	71.9667	45.4888	48.2333	21.1098	1.21081	0.392057	27.282	32.5246	1.13331	0.137849	81.2222	79.1141	1.41442	0.940329	1.04947	0.0241276	6	0.122145
60	SOM Mt	45.3	138	401	20000	15800	1.26582	2	12	1220	612	2820	0.432624	1.4638	0.7989	0.848	0.6382	29	6	1.0544	1.1255	1.36459	1.03818	51.3756	37.6148	53.3479	34.0524	50.655	34.5669	43.2	29.5906	53.3375	37.8432	48.0042	32.9253	1.14563	0.277029	24.8205	31.0842	1.16837	0.201355	47.0654	40.0247	2.80071	3.2438	1.30182	0.26425	7	0.125879
61	SOM Mt	51	177	573	22700	17500	1.29714	5	24	2190	438	3500	0.625714	1.5755	0.7663	0.8529	0.5872	43	8	1.0227	1.0904	1.41086	1.12227	51.0013	37.4262	53.8821	33.3562	50.9418	34.055	30.5917	20.0401	32.2521	18.3342	31.9396	18.1507	1.19575	0.513034	19.6536	30.2046	1.06188	0.0680529	41.2585	31.102	1.76235	1.01682	1.11763	0.116177	4	0.196069
62	SOM Mt	58	209	205	13300	10800	1.23148	5	36	3390	679	7580	0.44723	1.521	0.7706	0.7822	0.5939	27	7	1.0997	1.1244	1.25096	1.12301	49.6519	35.6089	55.7663	33.3787	50.3478	32.9584	41.775	31.9152	50.5764	30.9854	46.6028	32.3779	1.15856	0.204906	31.7117	38.7613	1.25255	0.34448	44.1221	38.7894	2.19913	2.26772	1.48142	0.630416	7	0.142807
63	SOM Mt	69.1	227	132	6250	4920	1.27033	9	46	2400	267	4020	0.597015	1.8393	0.6213	0.5968	0.3861	13	12	1.0721	1.0847	1.29096	1.09502	46.7996	33.4314	59.6793	31.8535	53.3664	31.4321	47.7202	34.2108	59.3213	31.6289	53.3245	32.0887	1.14448	0.142713	23.4974	24.6223	1.16509	0.175433	23.3272	30.7386	3.1017	1.68586	1.25328	0.176869	5	0.261734
64	SOM Mt	60	188	430	26500	20400	1.29902	6	20	2710	451	2840	0.954225	1.4838	0.703	0.6574	0.4943	37	6	1.1321	1.1521	1.41615	1.13752	52.865	36.8316	65.5464	35.8542	57.9688	33.4365	44.3275	29.8442	64.415	37.6948	61.485	30.0677	1.46006	0.572408	30.8114	44.1156	1.68857	0.689073	58.8609	46.8427	2.36513	1.56509	1.61966	0.488019	4	0.359202
65	SOM Mt	70.8	234	360	14500	11400	1.27193	5	69	3970	794	5360	0.740672	1.6643	0.6703	0.586	0.4494	34	15	1.0583	1.0744	1.39332	1.13787	45.1103	33.7609	57.7743	31.6548	51.8556	30.6109	41.7229	31.0329	55.8321	25.0699	51.5907	28.2159	1.16878	0.177388	20.035	25.2573	1.21999	0.223872	27.3662	44.3144	1.5593	0.499296	1.28732	0.168906	7	0.192406
66	SOM Mt	57.2	187	256	18300	14400	1.27083	8	32	3860	483	5830	0.662093	1.6499	0.7199	0.7182	0.5183	19	8	1.0507	1.0897	1.29563	1.13813	47.0457	33.4656	59.4193	32.5575	52.721	30.4119	45.6562	36.6932	54.2437	25.3944	51.2625	29.5146	1.23013	0.228254	35.1015	39.1623	1.20684	0.212952	53.625	65.4953	2.3438	1.15587	1.27761	0.331958	5	0.208021
67	SOM Mt	46.6	132	289	18900	14700	1.28571	6	83	3760	626	5700	0.659649	1.6389	0.7326	0.7639	0.5368	19	12	1.0471	1.0638	1.31616	1.11162	43.8317	34.4428	53.3517	31.946	48.2135	30.731	49.9771	36.6559	54.9072	31.4647	52.2566	33.4014	1.18087	0.320622	32.5236	43.8796	1.11181	0.181791	21.8331	35.0006	2.13932	1.41693	1.27116	0.281772	7	0.178371
68	SOM Mt	60.2	153	347	18500	14300	1.29371	6	42	3570	595	3400	1.05	2.142	0.5894	0.5308	0.3474	28	15	1.0417	1.0915	1.39407	1.13416	47.2916	33.3315	58.9147	33.825	54.262	32.501	39.2726	34.1167	47.0595	31.3808	43.1774	32.1316	1.3538	0.487221	26.675	28.6823	1.17938	0.2921	39.6756	57.1716	2.79342	1.32637	1.13109	0.0962998	7	0.143601
69	SOM Mt	61.2	174	107	5410	4230	1.27896	4	5	516	129	632	0.816456	3.0119	0.5585	0.5843	0.3119	14	5	1.0932	1.1467	1.30154	1.01413	49.6888	34.627	66.835	34.3827	54.3953	29.7861	23.32	10.3969	60.01	36.3962	36.94	26.8341	1.37178	0.374617	25.1698	20.4772	1.23314	0.212964	36.8429	23.9207	2.51548	1.72553	1.12706	0.0349594	3	0.403101
70	SOM Mt	46.4	150	176	16800	12900	1.30233	3	10	1200	399	1360	0.882353	1.6066	0.7538	0.8745	0.5682	15	4	1.1295	1.1821	1.3525	1.06344	43.9898	30.7826	69.7673	34.8434	53.9949	30.891	33.49	17.2454	72.635	34.8035	45.685	22.7531	1.4363	0.534275	47.6575	50.1004	1.22715	0.140466	51.9783	58.5689	3.20999	1.89741	1.27447	0.18416	5	0.336928
71	SOM Mt	46	135	272	12400	9600	1.29167	4	24	2100	525	2160	0.972222	1.311	0.8267	0.8	0.6834	30	6	1.0942	1.1497	1.36812	1.14799	50.8176	38.583	65.104	37.1386	58.4533	34.4548	46.9208	29.9357	60.6583	35.9274	53.8813	31.1601	1.43666	0.493564	22.749	24.298	1.40361	0.381606	40.3904	38.6659	3.00312	1.82533	1.32602	0.229879	6	0.377861
72	SOM 2	61.5	180.963	14	2321.4	845.645	2.74512	3	20	1705.9	568.6	1665.16	1.02447	1.7154	0.7182	0.6007	0.5158	8	9	1.0504	1.0927	1.0768	1.07504	50.7207	32.0398	85.5724	44.8658	74.5724	35.6036	41.98	29.4674	68.325	36.6118	57.61	32.9695	1.39374	0.429631	77.3933	101.829	1.36909	0.274918	39.6721	42.1206	1.39405	0.184056	1.33116	0.112627	5	0.178674
73	SOM 2	60.2	226.044	1	225.6	209.993	1.07432	6	12	1992.9	332.1	1741.15	1.14459	1.2159	0.8638	0.7849	0.7461	2	5	1.0235	1.0022	0.983025	1.05591	13.35	12.3744	37.6	49.0732	35.25	41.79	35.2792	32.9784	62.8958	35.3728	52.9833	25.2133	1.04517	0.0147056	75.2	34.9874	1.15366	0.140806	66.4333	57.8305	1.0307	0	1.1719	0.124087	6	0.199719
74	SOM 3	48.7	166.306	2	322.3	284.989	1.13092	3	25	2915.9	972	2752.51	1.05936	1.1189	0.9054	0.8828	0.8197	3	7	1.0356	1.0131	0.994732	1.09198	68.6	69.5361	92.025	38.9763	70.225	41.6515	42.534	31.9825	61.142	34.2935	53.994	26.4823	1.12042	0.0595756	64.5	57.4963	1.21132	0.261266	55.0283	49.0857	1.09195	0.00360624	1.36484	0.422335	5	0.224741
75	SOM 2	50.5	170.847	10	1359.8	863.178	1.57534	6	8	1585.2	264.2	2322.49	0.682543	1.459	0.7806	0.8405	0.6094	6	4	1.0438	1.0342	1.0173	1.08905	44.7	39.0838	71.315	30.9782	61.095	24.7921	28.6125	20.9621	76.9562	37.5581	53.9625	28.6173	1.20379	0.209112	64.7571	80.5155	1.19509	0.143837	72.0591	74.9145	1.69275	0.817943	1.14544	0.102276	6	0.308901
76	SOM 3	52.3	193.95	4	932.2	546.398	1.70608	9	28	2746.7	305.2	2965.09	0.926346	1.1334	0.9233	0.8918	0.8525	4	6	1.0413	1.0389	1.00645	1.15096	44.675	39.816	86.525	30.7869	66.95	29.3556	33.9107	26.5464	76.5839	40.2531	62.3554	32.1793	1.1928	0.228989	103.589	69.9433	1.25534	0.30562	42.2554	35.9835	1.11472	0.068668	1.40764	0.434244	4	0.418232
77	SOM 2	74.5	211.918	11	1493.3	765.186	1.95155	4	22	1897.3	474.3	2227.26	0.851854	2.2025	0.5659	0.4797	0.3202	9	6	1.0556	1.0455	1.07146	1.09971	52.0182	37.7633	54.7636	33.2759	50.2182	32.671	46.3886	33.9059	77.2614	47.1583	67.8	40.7421	1.28782	0.22745	64.9304	72.2932	1.36159	0.446602	39.5292	47.6902	1.4125	0.131891	1.51698	0.703176	5	0.306277
78	SOM 2	59.3	181.992	8	320.5	235.315	1.362	5	17	2305.9	461.2	2514.8	0.916932	1.6332	0.7564	0.6508	0.5721	6	6	1.045	1.0396	1.04593	1.09813	66.3267	31.2633	85.08	50.3179	65.7867	40.5959	39.3781	36.5389	69.1906	42.7693	59.2563	29.3891	1.22794	0.132095	20.0312	17.1195	1.31326	0.337212	62.3216	53.4471	1.28083	0.256402	1.19439	0.116108	6	0.143031
79	SOM 3	53.1	188.15	7	1084	672.533	1.61182	4	22	2716	679	3162.28	0.858874	1.2999	0.8312	0.8391	0.6909	8	7	1.033	1.0643	1.02196	1.1226	36.4286	22.8465	88.6286	41.9525	74.95	35.0263	35.9209	28.2209	57.1233	40.1399	50.293	30.9136	1.25425	0.176033	72.2533	75.4378	1.23039	0.402933	57.7936	56.3641	1.4787	0.380244	1.29525	0.263174	9	0.147239
80	SOM 3	61.4	235.58	2	757.5	371.953	2.03655	3	28	2656.8	885.6	2666.65	0.996306	1.3968	0.8466	0.7863	0.7168	3	8	1.0503	1.0573	1.03558	1.11382	100.15	54.7865	72.825	30.516	73.275	36.354	35.8704	28.7683	69.113	42.9973	59.9444	38.3861	1.36966	0.483674	151.48	170.007	1.35693	1.31306	46.6123	43.2641	1.534	0.662842	1.28418	0.306885	8	0.140244
81	SOM 2	70.7	216.334	4	1077	613.61	1.75519	5	18	2200.3	440.1	2385.83	0.922237	2.1963	0.5775	0.5434	0.3335	4	7	1.0395	1.0273	1.05959	1.07809	43.9375	37.0952	88.6	47.5526	55.2375	40.0428	34.9886	31.4805	64.8543	41.0168	52.0057	30.8449	1.14726	0.0906978	119.667	66.8388	1.17467	0.156249	55.005	50.8544	1.10655	0.0416393	1.14975	0.0956168	4	0.134573
82	SOM Mt	53	174.49	1	887.3	514.237	1.72547	5	21	3092.1	618.4	3212.8	0.962432	1.6688	0.7293	0.7797	0.5319	2	7	1.0395	1.0273	1.05959	1.07809	39.35	41.9314	81.6	36.2039	47.75	10.8187	33.2738	22.1751	70	35.2645	56.9976	30.5213	1.07753	0.0602525	295.767	328.72	1.18048	0.130668	65.7787	50.8271	1.0436	0	1.16127	0.123798	8	0.201352
83	SOM 2	95.4	299.504	2	1011	523.129	1.9326	5	39	3351.9	670.4	3597.8	0.931653	2.8786	0.5066	0.4136	0.2566	3	8	1.0389	1.0318	1.06502	1.10943	44.15	36.4963	79.025	21.6257	72.35	26.8994	32.4297	24.4027	67.1068	41.2378	52.5892	34.4227	1.24162	0.180662	202.2	136.358	1.23128	0.271867	42.4291	36.7923	1.27125	0.14729	1.16747	0.127049	5	0.162117
84	SOM Mt	63.7	239.637	182	9960.2	3817.76	2.60891	7	44	5466.4	780.9	3558.36	1.53621	1.5446	0.8046	0.7424	0.6474	35	11	1.2331	1.07	1.34429	1.14694	52.9182	38.7018	73.6259	38.4482	62.7664	33.3742	44.7943	26.8051	70.5931	37.5803	66.5678	35.852	1.34791	0.288039	27.3629	29.7851	1.83667	1.76526	58.1521	68.6722	4.37535	3.26647	1.81866	0.507931	7	0
85	SOM Mt	55.4	221.197	3	576.7	702.466	0.820965	8	138	13516.1	1689.5	16435.2	0.822387	1.2297	0.8963	0.9043	0.8034	4	19	1.0751	1.0403	1.08639	1.36394	25.7333	16.6371	118.117	36.9997	89.1	31.4113	48.2996	37.8753	81.2396	35.5809	67.9799	34.2731	1.60727	0.219955	82.4	86.6887	1.55832	0.45569	47.258	49.4852	1.85433	0.0594887	2.44594	2.11955	8	0.191299
86	SOM Mt	46.2	158	234	13148	10422	1.26156	6	34	3426	571	3805	0.900394	1.4014	0.8159	0.928	0.6657	33	6	1.0278	1.0528	1.29845	1.15276	49.8376	42.6419	56.7406	39.2182	51.8882	38.2108	37.7824	30.5274	42.9779	29.7886	39.8559	31.3582	1.41036	0.902021	28.0337	34.1184	1.43864	1.0157	46.3027	42.9534	1.49389	0.46462	1.30002	0.568725	5	0.315227
87	SOM Mt	49.6	166	167	11091	8653	1.28175	4	26	2708	677	2748	0.985444	1.4789	0.7731	0.8449	0.5977	27	9	1.0316	1.1157	1.30997	1.11381	50.2883	41.6576	60.3527	35.9709	53.9548	35.732	29.3885	21.9174	40.3115	30.5649	38.525	27.7892	1.39181	0.747231	33.106	36.0327	1.53783	2.14888	48.3446	50.6652	2.29164	2.36411	1.27942	0.796072	6	0.222013
88	SOM Mt	51.6	193	344	20205	15842	1.27541	5	26	3476	695	2985	1.16449	1.1243	0.9055	0.9133	0.8199	21	6	1.035	1.0428	1.38142	1.16001	46.8058	38.8639	51.2629	34.9285	46.7177	33.418	41.4365	30.8907	49.9	28.7793	44.9404	26.3925	1.31839	1.08765	29.3239	35.1045	1.29089	0.316632	60.9825	60.7329	2.56845	2.09488	1.47597	0.509836	5	0.282582
1	PV	55.1	200.834	79	5422.3	8424.29	0.643651	7	15	2489.3	355.6	5512.58	0.451567	1.6196	0.7825	0.83	0.6123	15	5	1.0317	1.0531	1.19764	1.08568	38.3752	31.7551	67.6204	30.3936	57.0707	27.6318	36.72	27.9308	68.5167	29.737	57.55	26.6081	1.14331	0.11143	34.3152	30.2508	1.20488	0.230085	67.2757	62.0085	2.0503	1.21758	1.11549	0.105806	10	0
2	PV	68.3	227.657	219	10496.3	15919.6	0.659332	4	21	2481.2	620.3	4577.23	0.542075	2.3707	0.6131	0.6131	0.3759	43	6	1.0632	1.1123	1.31686	1.06812	45.2788	36.9565	82.2662	37.8103	70.1126	37.8331	38.9775	36.9955	85.65	30.161	74.695	26.0593	1.30533	0.249068	24.4084	24.696	1.38151	0.33209	56.4	57.5745	5.30369	4.72806	1.31054	0.108307	5	0.135886
3	PV	82.3	415.518	233	17598.5	22368.2	0.786764	5	25	2327.5	465.5	4738.46	0.491193	1.8157	0.7073	0.7704	0.5002	17	7	1.0767	1.07	1.37672	1.15812	43.1069	33.8766	73.1905	35.8019	63.9907	31.6547	44.5388	30.1031	68.798	38.3885	60.1796	32.2824	1.42612	0.435127	37.1281	49.9855	1.48361	0.291067	43.0981	46.1262	1.99508	0.922062	1.54008	0.323934	8	0
89	PV	66.1	227.86	202	15570	23702.1	0.656904	7	25	3879.7	554.2	6564.34	0.591027	1.869	0.6753	0.6557	0.4561	20	9	1.0702	1.1004	1.29863	1.10664	37.925	30.5581	86.6773	30.407	74.8319	28.4909	32.0792	25.7495	85.6563	34.4878	78.2813	34.448	1.31617	0.22046	39.517	41.175	1.37373	0.227299	70.5345	74.6421	2.3268	1.18271	1.36334	0.125483	10	0
4	PV	38.7	104.066	221	13193.8	5709.01	2.31105	10	21	2234.6	223.5	1740.77	1.28368	1.474	0.8306	0.8711	0.6899	36	6	1.0534	1.0644	1.4317	1.59352	49.5739	40.1777	88.054	45.0997	59.8053	36.9567	39.6714	29.1219	63.05	38.5747	52.5429	30.9985	1.25016	0.262505	29.9855	31.1495	1.27017	0.335333	42.9731	38.4234	5.30358	4.76555	1.38648	0.388943	6	0
5	PV	49.9	161.61	57	4582.4	2021.32	2.26703	8	23	2454.8	306.9	3372.88	0.727805	1.7415	0.7427	0.8154	0.5517	11	5	1.0455	1.0379	1.19257	1.1199	44.1026	34.8349	76.9482	44.2577	50.9325	32.846	40.413	34.9433	83.837	39.1032	52.3174	28.2541	1.11313	0.109039	39.8478	34.1333	1.37454	0.629605	45.4667	44.6637	2.82861	3.62978	1.41247	0.431091	5	0
90	PV	58	145	350	17000	19600	0.867347	6	28	3500	584	8050	0.434783	1.6766	0.7332	0.5417	0.5376	20	6	1.0969	1.1062	1.35352	1.09293	51.0467	35.7525	57.2934	32.7072	53.1736	32.6054	43.1679	29.4107	58.9214	32.9313	53.7411	32.4946	1.17817	0.227792	24.1856	30.2652	1.28102	0.260006	56.4839	60.865	2.26984	1.13364	1.33088	0.198849	5	0.193042
91	PV	71.2	198	735	31600	25000	1.264	7	36	4410	629	6550	0.673282	1.4715	0.6446	0.4899	0.4156	37	7	1.0491	1.1013	1.47404	1.08529	49.3718	36.2779	55.8371	32.4706	51.6529	32.5465	33.1366	26.6072	43.2535	27.4794	37.3535	25.1787	1.17544	0.287358	21.5176	26.2038	1.16743	0.211354	56.4718	55.9366	2.47029	1.56227	1.16645	0.211108	8	0.126079
92	PV	53.5	203	281	19400	15000	1.29333	6	19	2790	465	7190	0.388039	1.537	0.7763	0.8933	0.6026	20	5	1.0255	1.0485	1.44262	1.14848	41.8111	34.0941	46.1922	32.1616	42.639	32.4678	37.8105	35.4686	40.4079	31.2354	36.45	34.0059	1.12926	0.210084	34.1758	32.0448	1.14817	0.212895	63.3591	63.8857	3.56031	2.94094	1.18287	0.315869	5	0.260854
93	PV	59.8	259	328	23400	18200	1.28571	6	25	3380	563	7210	0.468793	1.3413	0.8395	0.9088	0.7048	20	6	1.0459	1.0528	1.41199	1.11216	42.918	34.2813	47.5488	31.692	44.0441	31.736	37.7865	32.3938	42.0596	29.6463	40.6212	32.417	1.16616	0.255048	35.6002	34.0053	1.19417	0.329955	58.2534	56.5533	2.60676	1.95826	1.22505	0.325218	7	0.262893
94	PV	63.8	281	388	25900	20100	1.22759	6	30	3690	615	7060	1.04706	1.2728	0.8555	0.8662	0.7319	20	6	1.0384	1.0414	1.50815	1.15787	44.2034	35.578	48.096	31.815	44.2322	32.0894	38.439	29.2125	40.8966	26.5246	38.5271	27.63	1.15704	0.243511	33.2883	33.9644	1.24749	0.466562	56.7492	57.6819	3.48082	2.23127	1.29565	0.518975	6	0.281805
95	PV	55.3	228	328	20400	16300	1.22759	5	39	4980	997	9200	1.04706	1.2998	0.8681	0.9395	0.7536	19	7	1.0326	1.0622	1.41993	1.14582	46.14	34.5352	52.9992	31.9698	48.4974	32.6774	37.9949	32.1267	41.1937	29.7793	36.8899	27.4835	1.17185	0.353467	30.9194	28.0643	1.16283	0.331014	59.3333	56.789	2.52307	1.64345	1.16374	0.185284	8	0.168352
96	PV	56.7	238	280	17900	13800	1.2971	7	17	1970	281	4710	0.418259	1.4453	0.8234	0.9299	0.678	24	5	1.0335	1.046	1.4365	1.09977	46.7338	37.5189	51.9143	36.6518	47.6957	35.5797	32.6562	28.625	31.975	20.8424	30.2812	20.7681	1.14215	0.250518	32.0418	31.0584	1.1376	0.254548	50.4949	43.5556	2.82758	3.25928	1.14537	0.218225	5	0.32623
97	PV	73.7	337	565	44900	35900	1.2507	10	32	6070	607	11500	0.527826	1.9632	0.7327	0.7784	0.5369	22	6	1.0212	1.0537	1.50858	1.15471	42.592	34.1472	46.201	31.5468	42.7968	31.5262	36.0524	25.3852	40.7968	25.7525	38.0317	24.4181	1.13882	0.223584	39.6737	37.785	1.13994	0.210463	83.1671	78.7122	2.72208	1.75377	1.17964	0.371211	6	0.189456
6	PV	30.5	62.8666	73	4892.7	1916.62	2.55278	6	25	1982	330.3	794.573	2.49442	1.5874	0.7971	0.8512	0.6354	14	12	1.0398	1.0411	1.26255	1.11426	41.9432	33.3529	60.0137	39.771	47.8356	30.3289	35.41	29.0588	50.688	32.1782	43.566	29.4007	1.18667	0.25361	33.285	41.8047	1.16607	0.181457	35.3946	29.4438	2.82598	2.29232	1.20744	0.232541	6	0
7	PV	50.2	111.053	79	5920.1	2940.16	2.01353	3	11	732.8	244.3	476.299	1.53853	2.0527	0.6004	0.5542	0.3604	16	6	1.0446	1.068	1.32287	1.03445	52.8272	41.0019	75.4418	46.0386	61.6722	39.9575	45.2955	30.0416	70.2818	54.6844	50	40.4696	1.35343	0.380885	37.2333	33.9172	1.24379	0.250086	29.3	25.4561	4.36377	6.01161	1.46282	0.916176	5	0
98	PV	68.9	210.273	275	22123.7	9261.15	2.38887	7	34	4533.1	647.6	4622.68	0.980622	1.5687	0.7933	0.5568	0.6293	27	6	1.042	1.0519	1.36654	1.17252	39.3325	34.7674	77.4935	37.9582	61.7675	31.9167	41.4912	28.4755	63.5779	35.0976	50.5368	25.8091	1.41715	0.506587	40.0792	39.7986	1.64124	1.02255	60.4453	61.1345	2.70958	2.04224	1.62997	0.869955	7	0
99	PV	74.4	202	309	24898	19516	1.27577	7	15	1539	220	1750	0.879429	2.0829	0.6101	0.4548	0.3722	17	4	1.0282	1.057	1.45605	1.08833	37.4892	33.1638	53.0484	35.8904	46.0741	34.1365	29.6	27.0181	38.07	22.2854	32.4167	25.1447	1.38622	0.621813	40.2229	36.8598	1.11605	0.149253	41.5811	45.8404	2.4246	1.70313	1.06351	0.0623959	6	0.39558
8	PV	56.8	186.458	203	12416.6	5751.4	2.15888	9	103	8247.6	916.4	7557.04	1.09138	1.3234	0.8182	0.7259	0.6694	21	15	1.0915	1.0985	1.31609	1.275	41.0085	31.5768	78.5738	37.3304	67.3227	34.7136	43.7444	35.0353	81.8902	41.196	70.7454	36.5235	1.28918	0.361516	30.7332	30.6331	1.26844	0.226442	38.5397	40.6111	2.60035	1.46026	1.85383	0.922584	8	0
9	PV	48.7	150.622	97	7404.5	4179.49	1.77163	4	26	1594.7	398.7	1158.59	1.37641	1.7276	0.7492	0.7996	0.5612	21	8	1.0354	1.0576	1.27968	1.08377	46.4342	38.5243	89.9321	50.5678	67.3756	43.1907	39.95	26.3684	81.6	53.1299	54.1981	39.2788	1.26099	0.148471	38.1686	32.4978	1.23317	0.140813	28.4786	23.4459	3.57537	2.32133	1.37239	0.377679	4	0
100	PV	49.8	149.342	28	1756.3	920.679	1.90761	4	60	4252.4	1063.1	2320.85	1.83226	1.8781	0.698	0.7573	0.4872	16	13	1.0248	1.032	1.08777	1.22857	44.5679	36.2619	82.15	51.0262	64.7143	43.1742	37.9322	29.7683	100.461	52.3877	75.1645	51.2999	1.25058	0.265495	30.8755	27.2176	1.29248	0.133691	34.0128	21.9988	4.03263	5.0856	1.39193	0.0889241	8	0.0424917
101	PV	54.6	166.597	35	3742.6	1642.23	2.27897	4	57	5622.6	1405.6	3339.69	1.68357	1.4748	0.7801	0.7033	0.6086	9	14	1.044	1.0635	1.10271	1.15853	38.9714	28.8774	78.9414	39.9729	64.7043	32.8706	40.1098	32.3633	76.8527	39.3243	63.4179	33.8392	1.21214	0.200362	52.7127	53.8023	1.23888	0.23208	48.4672	54.5483	2.32226	1.27414	1.37588	0.350892	12	0.0343435
102	PV	52.3	200.546	28	3042.3	4516.3	0.673627	5	5	1412.8	282.6	2753.28	0.513133	1.2704	0.8574	0.92	0.7351	12	3	1.0339	1.0575	1.14463	1.03221	49.8333	42.2924	76.9519	34.9131	66.9167	38.3586	30.2	26.1452	72.91	39.7796	66.78	39.3773	1.18958	0.159101	55.3218	67.9969	1.09743	0.0636439	94.2	74.0054	2.95105	1.73242	1.05692	0.0572065	5	0
103	PV	58	200.96	162	14595.5	6189.89	2.35796	5	19	2476.6	495.3	1371.98	1.80513	1.4733	0.7797	0.7515	0.608	15	5	1.0432	1.0341	1.32868	1.12905	36.6392	31.6891	76.483	47.7466	49.1469	32.5102	36.8395	32.3727	69.7132	45.8481	50.2184	31.8903	1.22675	0.727655	45.6109	51.998	1.41093	0.562617	57.5884	45.0935	3.8114	3.04487	1.42024	0.400605	6	0
104	PV	51.6	173.136	422	27252.6	10216.3	2.66756	9	21	1685.7	187.3	2251.15	0.748817	1.4835	0.7723	0.8175	0.5964	32	8	1.042	1.0631	1.38323	1.05064	41.314	34.6553	76.5996	43.8269	50.3212	32.5051	33.7595	26.6437	74.919	37.4356	51.6738	22.2622	1.1876	0.249035	32.3659	37.609	1.17505	0.178204	33.0529	33.1822	3.27153	3.03716	1.21673	0.107202	9	0.00385619
10	PV	39.9	72.7935	58	3680.9	4344.84	0.847189	5	6	662.1	132.4	926.387	0.714712	2.1719	0.6641	0.5756	0.4411	16	4	1.103	1.118	1.22026	1.0318	44.6681	33.5314	88.9752	31.9613	81.9115	31.9613	27.5083	15.5081	92.2583	27.8253	82.3667	29.4501	1.25006	0.154761	32.013	30.4738	1.25957	0.1732	38.9471	31.3954	2.85639	1.71594	1.19178	0.17949	5	0
105	PV	44.6	129.266	106	9635.2	3787.14	2.54419	4	7	1021.9	255.5	487.565	2.09593	1.8184	0.7458	0.8153	0.5562	16	3	1.0613	1.0649	1.28896	1.06698	49.4545	39.2575	68.8659	40.1229	57.8294	34.3612	51.8857	34.473	58.3857	43.9812	54.3857	35.4062	1.29877	0.395536	45.4476	49.708	1.35534	0.213395	56.7722	49.3357	3.18665	4.80362	1.37509	0.128376	5	0
106	PV	103.7	529.364	284	30815.2	27526.9	1.11946	5	8	1876.9	375.4	3406.69	0.550945	2.2831	0.6021	0.6189	0.3625	27	5	1.0295	1.0563	1.35998	1.10048	36.5307	34.1861	85.1957	39.0596	69.6618	42.1487	23.3533	18.0276	78.8933	51.9188	58.8733	42.9535	1.28518	0.273719	55.0264	61.2118	1.33345	0.22331	93.845	86.1714	1.49106	0.850796	1.2611	0.245951	10	0
107	PV	80	367.179	553	28900.4	24064.3	1.20097	7	54	4369.4	624.2	5958.31	0.733329	1.6807	0.755	0.7203	0.5701	26	10	1.0384	1.0674	1.54374	1.21887	39.5555	34.1179	93.1672	43.0406	80.1196	44.532	37.8375	45.8285	82.3946	45.5068	65.1518	45.2036	1.28111	0.255429	26.2734	25.5219	1.25697	0.232298	36.7202	39.9051	1.48689	0.59534	2.65973	2.92926	6	0.0872411
50	PV	49.1	138.378	134	9709	5218.37	1.86054	6	16	2484.5	414.1	3020.98	0.822415	1.9064	0.7155	0.7203	0.5119	16	5	1.0742	1.0748	1.3144	1.123	34.9307	30.9491	71.4996	44.3904	52.8448	39.0345	39.271	41.0139	78.8806	44.857	58.2032	37.8926	1.22481	0.166819	35.0484	38.0733	1.5297	0.529738	67.1486	68.8494	2.06883	1.5736	1.79604	0.976097	4	0
108	PV	71.8	197.201	269	18951.3	7468.14	2.53762	13	18	3285.9	252.8	1809.84	1.81557	1.6116	0.6379	0.4812	0.4069	31	5	1.0573	1.0851	1.36453	1.1117	46.0548	37.7794	65.7683	39.7298	55.0965	34.0111	50.3211	47.5228	82.2368	41.6135	64.3763	42.2885	1.27244	0.302815	34.5169	33.8456	1.26605	0.448998	64.4314	49.4439	4.15306	3.62992	2.6531	3.4443	9	0.0112599
109	PV	47.2	132.519	75	4006.8	3456.03	1.15936	3	7	642.2	214.1	1000.95	0.64159	1.7187	0.7193	0.7474	0.5173	18	5	1.1265	1.0673	1.1687	1.07234	35.2747	29.2874	67.8633	41.4804	50.846	37.2205	56.5533	42.832	107.567	35.1789	94.0467	48.0869	1.23615	0.22373	25.8503	28.151	1.71022	0.57451	35.6778	44.9784	1.6175	0.27589	2.57007	1.21323	2	0
[truncated: 19 more columns]

## Sheet: both
id	cell type	somatic perimeter	somatic area	axonal node total	total axonal length	total surface area of axon	ratio of axonal length to surface area	number of dendrites	dendritic node total	total dendritic length	ave length of dendrites	total surface area of dendrites	ratio of dendritic length to surface area	somatic aspect ratio	somatic compactness	somatic form factor	somatic roundness	highest order axon segment	highest order dendritic segment	dendritic torsion ratio (fan in diagram)	axonal torsion ratio (fan in diagram)	k-dim (fractal analysis)-axon	k-dim (fractal analysis)-dendrites	axonal planar angle ave	axonal planar angle stdv	axonal local angle ave	axonal local angle stdv	axonal spline angle ave	axonal spline angle stdv	dendritic planar angle ave	dendritic planar angle stdv	dendritic local angle ave	dendritic local angle stdv	dendritic spline angle ave	dendritic spline angle stdv	ave tortuosity of axonal segments	stdv of tortuosity of axonal segments	axonal segment length ave	axonal segment length ave stdv	ave tortuosity of dendritic segments	stdv of tortuosity of dendritic segments	dendritic segment length ave	dendritic segment length stdv	ave tortuosity of axonal nodes	stdv of tortuosity of axonal nodes	ave tortuosity of dendritic nodes	stdv of tortuosity of dendritic nodes	number dendritic sholl sections	dendritic sholl length at 50µm (fraction)
1	PV	55.1	200.834	79	5422.3	8424.29	0.643651	7	15	2489.3	355.6	5512.58	0.451567	1.6196	0.7825	0.83	0.6123	15	5	1.0317	1.0531	1.19764	1.08568	38.3752	31.7551	67.6204	30.3936	57.0707	27.6318	36.72	27.9308	68.5167	29.737	57.55	26.6081	1.14331	0.11143	34.3152	30.2508	1.20488	0.230085	67.2757	62.0085	2.0503	1.21758	1.11549	0.105806	10	0
2	PV	68.3	227.657	219	10496.3	15919.6	0.659332	4	21	2481.2	620.3	4577.23	0.542075	2.3707	0.6131	0.6131	0.3759	43	6	1.0632	1.1123	1.31686	1.06812	45.2788	36.9565	82.2662	37.8103	70.1126	37.8331	38.9775	36.9955	85.65	30.161	74.695	26.0593	1.30533	0.249068	24.4084	24.696	1.38151	0.33209	56.4	57.5745	5.30369	4.72806	1.31054	0.108307	5	0.135886
3	PV	82.3	415.518	233	17598.5	22368.2	0.786764	5	25	2327.5	465.5	4738.46	0.491193	1.8157	0.7073	0.7704	0.5002	17	7	1.0767	1.07	1.37672	1.15812	43.1069	33.8766	73.1905	35.8019	63.9907	31.6547	44.5388	30.1031	68.798	38.3885	60.1796	32.2824	1.42612	0.435127	37.1281	49.9855	1.48361	0.291067	43.0981	46.1262	1.99508	0.922062	1.54008	0.323934	8	0
4	PV	38.7	104.066	221	13193.8	5709.01	2.31105	10	21	2234.6	223.5	1740.77	1.28368	1.474	0.8306	0.8711	0.6899	36	6	1.0534	1.0644	1.4317	1.59352	49.5739	40.1777	88.054	45.0997	59.8053	36.9567	39.6714	29.1219	63.05	38.5747	52.5429	30.9985	1.25016	0.262505	29.9855	31.1495	1.27017	0.335333	42.9731	38.4234	5.30358	4.76555	1.38648	0.388943	6	0
5	PV	49.9	161.61	57	4582.4	2021.32	2.26703	8	23	2454.8	306.9	3372.88	0.727805	1.7415	0.7427	0.8154	0.5517	11	5	1.0455	1.0379	1.19257	1.1199	44.1026	34.8349	76.9482	44.2577	50.9325	32.846	40.413	34.9433	83.837	39.1032	52.3174	28.2541	1.11313	0.109039	39.8478	34.1333	1.37454	0.629605	45.4667	44.6637	2.82861	3.62978	1.41247	0.431091	5	0
6	PV	30.5	62.8666	73	4892.7	1916.62	2.55278	6	25	1982	330.3	794.573	2.49442	1.5874	0.7971	0.8512	0.6354	14	12	1.0398	1.0411	1.26255	1.11426	41.9432	33.3529	60.0137	39.771	47.8356	30.3289	35.41	29.0588	50.688	32.1782	43.566	29.4007	1.18667	0.25361	33.285	41.8047	1.16607	0.181457	35.3946	29.4438	2.82598	2.29232	1.20744	0.232541	6	0
7	PV	50.2	111.053	79	5920.1	2940.16	2.01353	3	11	732.8	244.3	476.299	1.53853	2.0527	0.6004	0.5542	0.3604	16	6	1.0446	1.068	1.32287	1.03445	52.8272	41.0019	75.4418	46.0386	61.6722	39.9575	45.2955	30.0416	70.2818	54.6844	50	40.4696	1.35343	0.380885	37.2333	33.9172	1.24379	0.250086	29.3	25.4561	4.36377	6.01161	1.46282	0.916176	5	0
8	PV	56.8	186.458	203	12416.6	5751.4	2.15888	9	103	8247.6	916.4	7557.04	1.09138	1.3234	0.8182	0.7259	0.6694	21	15	1.0915	1.0985	1.31609	1.275	41.0085	31.5768	78.5738	37.3304	67.3227	34.7136	43.7444	35.0353	81.8902	41.196	70.7454	36.5235	1.28918	0.361516	30.7332	30.6331	1.26844	0.226442	38.5397	40.6111	2.60035	1.46026	1.85383	0.922584	8	0
9	PV	48.7	150.622	97	7404.5	4179.49	1.77163	4	26	1594.7	398.7	1158.59	1.37641	1.7276	0.7492	0.7996	0.5612	21	8	1.0354	1.0576	1.27968	1.08377	46.4342	38.5243	89.9321	50.5678	67.3756	43.1907	39.95	26.3684	81.6	53.1299	54.1981	39.2788	1.26099	0.148471	38.1686	32.4978	1.23317	0.140813	28.4786	23.4459	3.57537	2.32133	1.37239	0.377679	4	0
10	PV	39.9	72.7935	58	3680.9	4344.84	0.847189	5	6	662.1	132.4	926.387	0.714712	2.1719	0.6641	0.5756	0.4411	16	4	1.103	1.118	1.22026	1.0318	44.6681	33.5314	88.9752	31.9613	81.9115	31.9613	27.5083	15.5081	92.2583	27.8253	82.3667	0	1.25006	0.154761	32.013	30.4738	1.25957	0.1732	38.9471	31.3954	2.85639	1.71594	1.19178	0.17949	5	0
50	PV	49.1	138.378	134	9709	5218.37	1.86054	6	16	2484.5	414.1	3020.98	0.822415	1.9064	0.7155	0.7203	0.5119	16	5	1.0742	1.0748	1.3144	1.123	34.9307	30.9491	71.4996	44.3904	52.8448	39.0345	39.271	41.0139	78.8806	44.857	58.2032	37.8926	1.22481	0.166819	35.0484	38.0733	1.5297	0.529738	67.1486	68.8494	2.06883	1.5736	1.79604	0.976097	4	0
11	SOM Mt	54.5	174.646	137	15485.2	6640.15	2.33206	4	16	2110.9	527.7	1509.51	1.3984	1.3682	0.7711	0.74	0.5947	21	6	1.029	1.0332	1.31891	1.09289	43.1029	39.0831	78.4996	49.7314	58.2292	37.0357	44.9594	39.4469	74.8656	42.1068	61.7781	38.3829	1.37675	0.550311	56.3091	65.0129	1.48376	0.702153	58.6361	64.2405	2.9763	2.77617	1.52376	0.348864	9	0.0308888
12	SOM 2	50.6	164.225	13	1645.6	772.715	2.12963	4	28	3071.9	767.95	1670.19	1.83925	1.3843	0.817	0.8073	0.6674	10	12	1.029	1.0332	1.31891	1.09289	50.8115	42.0925	61.3308	41.1324	51.7692	33.2457	40.375	37.9049	86.4696	55.1351	61.3089	41.0649	1.42501	0.475552	60.9519	76.2648	1.30719	0.236737	51.195	48.9308	2.04986	0.718649	1.77293	0.39025	18	0
13	SOM 3	76	286.763	19	2180.8	1463.41	1.49022	5	23	2657	531.4	2458.88	1.08057	2.386	0.6029	0.6241	0.3634	8	7	1.0246	1.0271	1.29861	1.18674	41.5811	51.487	67.3108	39.8296	57.0973	41.3429	38.663	43.1181	57.9413	46.0246	51.8543	39.7551	1.16162	0.194141	55.9205	48.5311	1.20448	0.243641	52.1039	57.814	1.18341	0.389977	1.18262	0.287388	6	0.128105
14	SOM 3	63.7	274.98	16	2333.9	949.311	2.45852	6	44	4845.7	807.6	3782.11	1.28122	1.3341	0.8263	0.8525	0.6828	9	7	1.0326	1.0217	1.06522	1.22016	56.4844	49.0059	80.5062	44.2117	74.6656	34.9747	28.3933	28.734	63.1607	42.1787	52.5955	34.3653	1.16119	0.120698	68.6441	79.6907	1.21391	0.281945	51.0095	44.4367	1.3123	0.356575	1.18813	0.281824	6	0.128105
15	SOM 3	49.6	117.883	13	1215.9	144.443	8.41785	4	27	2977.6	744.4	251.027	11.8617	2.4759	0.5878	0.602	0.3455	9	8	1.0397	1.0502	1.05723	1.12493	41.89	32.0335	53.88	34.5309	56.23	33.8406	43.1185	34.7757	76.5148	42.7439	60.1611	36.2073	1.26474	0.216733	55.2727	98.1785	1.33691	0.40616	51.3431	69.2663	1.51848	0.328745	1.27824	0.212831	12	0.18271
16	SOM 2	48.4	171.76	26	1661.1	526.832	3.153	3	20	1853.5	617.8	1896.45	0.977352	1.2227	0.856	0.9203	0.7327	13	6	1.0421	1.0527	1.09283	1.12788	65.3608	41.8759	71.351	41.9946	67	36.0133	38.2146	25.2079	63.022	34.4727	57.6	26.4553	1.37223	0.46474	31.3264	31.139	1.60347	1.29268	42.125	40.3297	1.94287	0.753973	1.48156	0.697449	4	0.226047
17	SOM 2	57	186.638	11	976.6	383.232	2.54833	6	18	1556.8	259.5	1531.91	1.01625	1.9922	0.6958	0.7227	0.4842	5	6	1.0331	1.0251	1.05246	1.10068	44.3545	29.5687	56.4045	42.5219	56.2045	39.8083	47.7083	34.8638	84.8917	49.074	63.5278	32.3842	1.17146	0.158019	40.6875	41.9783	1.32694	0.364059	37.069	37.5367	1.28785	0.181392	1.65827	1.20091	4	0.350591
18	SOM 2	70.7	195.978	25	1715.3	854.985	2.00623	4	20	2089.3	522.3	1343.38	1.55526	1.3831	0.7129	0.4933	0.5082	10	9	1.0495	1.0673	1.16026	1.11112	50.948	33.8933	75.008	36.1156	65.96	30.5071	31.205	23.0512	76.6225	35.3016	62.625	27.2986	1.58116	0.45989	33.6275	29.0854	1.44531	0.379498	47.4886	41.7704	1.79043	0.601958	1.29186	0.153244	5	0.184072
19	SOM Mt	69.9	186.083	351	22935	10431.7	2.19859	3	14	1498.7	499.6	862.211	1.73821	2.1814	0.6157	0.478	0.3791	29	5	1.035	1.049	1.34842	1.07685	45.3084	41.8969	76.6214	36.8992	64.1057	34.1688	40.8036	39.1058	89.0929	41.6324	68.6857	39.5079	1.46241	1.11974	32.625	37.2086	1.48014	0.787404	48.3548	41.7939	3.67792	3.20714	1.95658	1.25343	5	0.242877
20	SOM Mt	41.4	122.079	117	6829.5	6057.25	1.12749	3	13	1190.9	397	1478.49	0.805484	1.2091	0.9104	0.8961	0.8288	32	7	1.0427	1.0518	1.14973	1.03997	48.3188	39.1924	62.5936	40.8575	53.535	33.7175	38.8577	36.8912	54.7038	29.0868	52.1615	26.0578	1.30498	0.459189	29.0583	36.504	1.3095	0.463776	41.0655	42.6619	2.46162	2.10621	1.2751	0.129655	7	0.237132
21	SOM Mt	53.9	109.333	50	3428.3	3377.81	1.01495	7	10	1261.5	180.2	2358.43	0.53489	1.9815	0.6502	0.4723	0.4227	19	5	1.0339	1.0475	1.14096	1.07594	50.318	44.153	71.315	43.838	55.744	35.4155	43.755	37.6099	63.84	36.3104	58.71	40.7088	1.2134	0.278365	33.9485	48.6334	1.48205	0.513978	46.7222	36.2978	1.16874	0.143643	1.49257	0.502333	5	0.409354
22	SOM Mt	61.3	146.647	125	4850.4	4414.33	1.09879	4	29	3030	757.5	3826.22	0.791904	1.4984	0.6945	0.4897	0.4823	19	7	1.0461	1.0463	1.22237	1.14796	53.8468	39.7821	66.6064	41.8831	59.2528	34.9921	51.619	38.3708	69.1586	38.4549	60.6241	34.1024	1.27419	0.625988	19.3267	26.043	1.48248	0.533951	48.8742	45.4646	2.61348	1.08109	1.68406	0.747671	4	0.264092
23	SOM Mt	99.2	176.112	262	14268.4	12986.6	1.0987	3	3	731.1	243.7	875.296	0.83526	4.4052	0.3504	0.225	0.1228	26	3	1.0067	1.0377	1.31785	1.03525	40.7519	36.1151	60.5205	40.6003	49.5167	32.7806	58.7667	51.0438	71.9667	45.4888	48.2333	21.1098	1.21081	0.392057	27.282	32.5246	1.13331	0.137849	81.2222	79.1141	1.41442	0.940329	1.04947	0.0241276	6	0.122145
24	SOM Mt	52.9	158.904	191	8504.7	6666.04	1.27582	3	9	1104.3	368.1	2105.49	0.524486	1.2648	0.8628	0.7136	0.7444	41	5	1.099	1.0474	1.22269	1.046	53.0911	40.4478	61.1719	36.409	54.8454	31.5714	41.9556	25.8955	77.75	41.4274	63.8056	33.4634	1.31793	0.65547	22.262	27.1228	1.61158	1.11029	52.5857	48.3501	1.81536	1.76554	1.45576	0.201844	5	0.281652
25	SOM Mt	60.1	152.879	131	9476.3	7080.22	1.33842	2	15	1735.8	867.9	2004.66	0.865882	1.4173	0.6903	0.531	0.4765	27	11	1.0189	1.0588	1.16534	1.0374	49.0996	42.0455	62.537	40.2517	53.324	34.3949	45.43	44.6675	54.21	39.0252	50.61	31.1465	1.23586	0.4372	36.0323	51.1923	1.16492	0.231564	54.2469	56.8738	2.10146	1.50932	1.38239	0.759506	11	0.179639
26	SOM Mt	100	175.618	353	21716.1	21579.5	1.00633	3	7	1125.5	375.2	1666.75	0.675266	2.1923	0.4869	0.2207	0.237	29	4	1.0207	1.0621	1.4015	1.02556	47.6824	40.7743	64.1382	41.9023	52.7095	35.1942	27.6786	16.238	47.0143	38.9631	32.6143	23.8301	1.20643	0.322943	30.717	30.7898	1.07132	0.0494948	66.1941	53.2317	3.06751	3.2488	1.06271	0.0170352	7	0.0959659
27	CC	46.3	139.628	207	13254.6	13235.2	1.00147	4	6	1053.2	263.3	1327.06	0.793634	1.1833	0.8835	0.8173	0.7805	32	3	1.0481	1.1242	1.33178	1.07571	56.4628	41.0064	89.609	36.3805	79.7356	38.811	39.4833	26.7375	92.8833	27.5114	79.9833	20.2498	1.30737	0.511744	34.8789	44.7933	1.30774	0.20217	65.8313	38.1503	3.28625	1.70255	1.28937	0.0426676	3	0
28	CC	56.6	189.24	549	28487.6	6610.33	4.30956	6	38	4092.4	682.1	2907.62	1.40747	1.2849	0.8365	0.7435	0.6997	53	7	1.0742	1.0596	1.51601	1.18296	53.2109	44.3021	65.2531	40.5958	55.3225	34.141	47.8289	42.9507	49.825	33.419	41.4895	23.8931	1.25983	0.433739	25.7608	20.1785	1.38606	0.541004	49.9085	55.6167	6.45094	6.65542	2.73602	4.60023	7	0
29	CC	45.2	136.116	963	29736.9	11065.4	2.68738	9	35	3287.1	365.211	3970.87	0.827804	1.502	0.7595	0.8368	0.5769	48	8	1.0985	1.0756	1.55026	1.12665	46.8705	38.9429	74.2532	40.3932	60.6057	34.9639	50.3821	36.2517	68.0045	30.8922	62.897	30.1458	1.2451	0.346408	15.7042	18.6185	1.54717	0.609293	46.9145	44.6681	2.97042	1.3469	1.3963	0.310373	6	0
30	CC	49.5	146.944	910	29199.5	11794.1	2.47577	5	21	1947.2	389.4	1729.22	1.12606	1.97	0.6977	0.755	0.4868	57	10	1.1226	1.0763	1.51549	1.10171	49.8505	40.0116	72.2349	42.4172	59.0452	37.0403	54.3929	33.5741	77.6333	36.5525	65.5048	32.1069	1.21817	0.318363	16.0524	16.6961	3.2833	0.835092	41.4298	46.4865	3.9616	3.75163	1.3862	0.317544	4	0
31	CC	55.5	185.079	359	14220	4285.94	3.31783	8	41	3336.7	417.1	4233.34	0.788196	1.7201	0.7229	0.7555	0.5226	30	9	1.0658	1.109	1.4824	1.18809	51.8607	41.3643	73.7003	40.601	60.8111	35.9583	45.1519	33.4711	72.3747	36.9564	60.7696	35.324	1.21784	0.29264	19.9175	19.1073	1.39677	0.411431	37.0722	41.3867	2.76579	1.23349	1.44554	0.388827	6	0
32	CC	73.4	197.406	796	28850.8	6633.25	4.34942	3	14	1722.7	574.2	1254.96	1.37271	1.8545	0.5824	0.4599	0.3392	96	7	1.0727	1.0552	1.57882	1.14898	52.2006	45.2027	66.2497	39.2916	56.3133	33.7082	49.1929	38.1031	63.45	40.3795	49.3071	27.6224	1.32499	0.506522	18.1224	15.2331	1.69272	0.89838	55.5677	61.0881	10.1173	11.3315	1.29663	0.343472	5	0
33	CC	47.6	121.647	808	22951.5	9906.22	2.31688	2	5	848.3	424.2	724.431	1.17099	1.9557	0.6658	0.6761	0.4433	40	4	1.0654	1.0894	1.54992	1.08301	53.2709	39.8938	82.8491	43.9085	58.758	35.6457	37.59	41.2966	62.05	34.4935	53.57	23.65	1.31041	0.998341	14.2818	13.0652	1.39688	0.451091	70.7083	54.1951	4.59055	4.43564	1.18586	0.101565	4	0
34	CC	45.1	135.707	428	13342.8	5653.7	2.36001	8	17	1823.4	227.9	2402.4	0.758991	1.5839	0.7754	0.8374	0.6013	50	5	1.1017	1.0849	1.44218	1.16562	56.6374	37.274	73.1284	41.7325	62.8095	36.2911	42.1088	29.2044	82.5882	33.2517	70.0853	35.2268	1.27021	0.401914	15.7543	15.1357	1.55288	0.467478	43.4071	50.1834	3.00503	2.52834	1.3834	0.314292	6	0
35	CC	41.3	108.003	302	10094.1	3921.51	2.57403	3	9	1111.9	370.6	455.113	2.44313	1.5784	0.782	0.7959	0.6115	46	5	1.028	1.0239	1.3282	0.994753	47.2828	39.4058	56.5323	41.6902	49.9012	35.8746	46.1294	29.0818	76.3412	50.923	54.1882	34.224	1.13223	0.230029	16.6858	25.0838	1.17198	0.121466	55.59	62.3309	1.56607	1.05575	1.25507	0.201596	6	0
36	CC	46.4	122.088	773	17527.4	5167.9	3.39159	5	13	1589.3	317.9	898.684	1.76847	1.5825	0.7226	0.7131	0.5221	47	6	1.0831	1.0654	1.47139	1.06347	54.2837	42.7465	77.9728	44.5869	53.6076	35.5566	39.1885	28.3211	89.5	46.8069	47.7692	21.4115	1.27716	0.420304	11.3597	12.1622	1.28512	0.587295	51.2581	49.6997	3.55577	2.72165	1.23172	0.131789	4	0
37	CC	63	181.017	224	10624.7	4200.74	2.52924	6	15	2020.1	336.7	1394.36	1.44877	1.5964	0.7434	0.5726	0.5526	33	5	1.0264	1.0152	1.37727	1.15089	45.7955	36.99	62.7357	43.0766	48.473	33.7785	35.9	29.1005	51.2567	39.1613	41.6367	25.4219	1.22351	0.4428	23.6084	24.4866	1.39565	0.480674	56.1167	45.0927	3.24951	3.38055	1.2015	0.210232	7	0
38	CC	46.2	140.807	191	6209.6	2661.74	2.33291	5	13	1494.4	298.9	1426.13	1.04787	1.4686	0.7792	0.8288	0.6071	26	5	1.0608	1.0197	1.33279	1.05851	47.0812	39.4763	63.5445	45.6123	49.9678	36.8294	49.0154	30.0949	77.2769	43.7305	49.4385	31.2425	1.16365	0.193867	16.2136	14.5608	1.30344	0.562765	48.2	56.2148	1.77906	0.902151	1.1639	0.117476	6	0
39	CC	45.2	126.099	128	4726.4	1888.57	2.50263	5	16	1722.1	344.4	1730.11	0.99537	1.6317	0.7513	0.7739	0.5644	27	7	1.1127	1.0961	1.29452	1.0881	55.0504	38.4391	71.7283	38.2537	59.485	31.398	53.6344	41.0855	69.2688	34.1987	65.7625	33.1191	1.25478	0.356662	18.5341	15.6737	1.35984	0.292413	46.5486	47.9233	5.32813	5.20266	1.32211	0.259678	5	0
40	CC	45.7	129.057	51	3878.2	2001.01	1.93812	7	20	1987.4	283.9	1949.36	1.01951	1.5629	0.7729	0.7752	0.5973	17	5	1.0588	1.0431	1.18666	1.13571	41.8598	32.5962	73.8127	45.6306	58.1706	38.4921	41.9975	27.7387	66.7275	39.1174	56.7025	34.7609	1.22249	0.243121	37.6447	32.4918	1.28591	0.154414	42.2851	37.4027	1.52515	0.251809	1.34719	0.143647	4	0
41	CC	54.7	147.757	136	6085.2	2912.67	2.08922	8	12	1166.5	145.8	667.51	1.74754	1.6969	0.7052	0.6209	0.4972	30	4	1.0705	1.1037	1.29416	1.29416	57.0169	37.1105	82.9738	36.1133	71.1644	34.0429	37.5708	24.0209	76.9167	22.9652	68.0125	24.7087	1.31412	0.238246	22.706	18.0812	1.26152	0.162924	36.4563	29.891	3.17973	2.53655	1.37088	0.233827	4	0
42	CC	46.4	139.64	109	4472	1872.04	2.38884	10	20	2237.6	223.8	1300.29	1.72085	1.288	0.8757	0.8152	0.7669	41	5	1.1312	1.1174	1.22348	1.10668	54.5118	37.9333	77.8245	36.0938	69.453	32.9205	39.0825	29.6427	82.6	32.3437	73.385	28.6851	1.39201	0.418744	20.6106	19.1045	1.39114	0.213362	44.752	39.8364	6.06497	3.53739	1.35076	0.17732	4	0
43	CC	53.5	132.986	151	6966.7	3167.28	2.19958	6	7	999.5	166.6	700.882	1.42606	1.7901	0.6736	0.5841	0.4538	25	5	1.0817	1.169	1.27165	1.04996	54.0634	37.382	81.0654	39.6062	73.642	34.4849	48.3867	37.3742	97.2733	43.551	76.3733	42.4976	1.34539	0.394925	23.4582	22.6094	1.25707	0.172239	47.6	50.676	6.13666	5.50326	1.37121	0.216859	4	0
44	CC	40.3	112.132	105	7513.6	1782.55	4.21509	2	16	1711.1	855.5	1584.64	1.0798	1.2088	0.8751	0.8697	0.7658	43	6	1.0221	1.032	1.3804	1.13473	61.888	46.0678	82.0341	43.3848	68.4308	38.1721	49.1438	38.762	67.3344	39.7888	54.525	36.7515	1.55229	1.01909	35.9507	32.0703	1.38522	0.234616	50.3294	37.3901	8.36082	8.40133	1.40735	0.24022	6	0
45	CC	42.7	103.424	101	6063.6	1568.49	3.86588	3	12	1256.1	418.7	483.258	2.59923	1.5434	0.7313	0.7138	0.5348	30	5	1.0243	1.0472	1.27229	1.0624	0	0	0	0	0	0	32.3913	20.7493	75.2304	50.5922	59.3826	45.9316	1.26923	0.236856	30.0168	23.6204	1.18719	0.0919356	48.3115	48.1172	5.48889	9.6206	1.22356	0.0819843	6	0
46	CC	23.1	39.6676	192	8648.9	2446.41	3.53534	1	4	561.6	561.6	238.323	2.35647	1.1481	0.9388	0.9309	0.8813	36	5	1.0362	1.0993	1.2793	1.02327	53.7599	39.1143	79.3544	36.2775	65.7164	31.8278	26.925	14.1007	97.6125	47.2721	65.3	17.8374	1.32763	1.44969	22.6419	32.9078	1.19441	0.305616	62.3889	81.8747	4.73401	3.56191	1.5733	0.290059	6	0
47	CC	66.4	208.916	92	6131.8	4709.93	1.30189	12	15	2866.9	238.9	2774.66	1.03324	2.0545	0.6688	0.5955	0.4473	18	6	1.056	1.0614	1.19684	1.14105	45.0909	35.0116	66.6412	30.0246	57.984	29.4714	60.3452	46.2161	65.8484	27.6795	57.1452	26.7664	1.28415	0.296426	32.6128	27.3034	1.40951	0.30276	66.6721	64.5083	2.77179	2.01297	1.49951	0.379925	7	0
48	CC	80.6	254.465	128	5718.7	2218.1	2.5782	8	25	3163.8	395.5	1473.57	2.14703	2.0717	0.5984	0.4922	0.3581	22	7	1.0326	1.0313	1.25827	1.13299	49.0824	38.9303	62.8263	42.1465	51.1341	33.8066	33.516	29.3951	68.074	37.398	54.216	28.8681	1.21141	0.320015	22.3406	17.8773	1.21024	0.191622	54.5483	45.256	1.98324	0.835197	1.20772	0.138559	5	0
49	CC	30.3	59.4059	92	10396.4	2636.62	3.94308	7	18	4283.9	612	1794.07	2.38781	1.3173	0.8474	0.8112	0.718	23	6	1.3693	1.2663	1.32034	1.2358	59.7667	38.6138	80.2452	34.0973	73.0308	32.8281	70.7417	43.3456	80.3056	32.5518	85.05	45.2307	3.14769	8.83475	56.5011	63.4113	3.27234	0.783664	99.6256	97.5225	5.12341	2.46121	2.41659	2.74666	3	0
[truncated: 39 more columns]
